# Supplementary material for: Systematics of the parasitic wasp genus Oxyscelio Kieffer (Hymenoptera, Platygastridae s.l.), part III: African fauna
Source: Zookeys. 2016 Feb 17;(565):29–71. doi: 10.3897/zookeys.565.7185 (PMC4820096; doi:10.3897/zookeys.565.7185)
Supplement: XML Treatment for Oxyscelio [file zookeys.565.7185-treatment1.xml]

<!DOCTYPE tp:taxon-treatment
  PUBLIC "-//TaxonX//DTD Taxonomic Treatment Publishing DTD v0 20100105//EN" "tax-treatment-NSO.dtd">
<tp:taxon-treatment xmlns:tp="http://www.plazi.org/taxpub"><tp:treatment-meta><kwd-group><label>Taxon classification</label><kwd><named-content content-type="kingdom">Animalia</named-content></kwd><kwd><named-content content-type="order">Hymenoptera</named-content></kwd><kwd><named-content content-type="family">Platygastridae</named-content></kwd></kwd-group><mixed-citation publication-type="journal"><person-group><name><surname>Burks</surname><given-names>Roger A.</given-names></name><name><surname>Masner</surname><given-names>Lubomír</given-names></name><name><surname>Johnson</surname><given-names>Norman F.</given-names></name><name><surname>Austin</surname><given-names>Andrew D.</given-names></name></person-group><article-title>Systematics of the parasitic wasp genus <italic><tp:taxon-name><tp:taxon-name-part taxon-name-part-type="genus">Oxyscelio</tp:taxon-name-part></tp:taxon-name></italic> Kieffer (<tp:taxon-name><tp:taxon-name-part taxon-name-part-type="order">Hymenoptera</tp:taxon-name-part></tp:taxon-name>, <tp:taxon-name><tp:taxon-name-part taxon-name-part-type="family">Platygastridae</tp:taxon-name-part></tp:taxon-name> s.l.), part III: African fauna</article-title><source>Zookeys</source><day>17</day><month>2</month><year>2016</year><volume>2016</volume><issue>565</issue><fpage>29</fpage><lpage>71</lpage><pub-id pub-id-type="doi">10.3897/zookeys.565.7185</pub-id></mixed-citation></tp:treatment-meta><tp:nomenclature><tp:taxon-name>
            <tp:taxon-name-part taxon-name-part-type="genus">Oxyscelio</tp:taxon-name-part>
            <object-id xmlns:xlink="http://www.w3.org/1999/xlink" content-type="zoobank" xlink:type="simple">http://zoobank.org/99E3E72E-DA88-4740-9ECB-2D03BCD1DACE</object-id>
            <object-id xmlns:xlink="http://www.w3.org/1999/xlink" xlink:type="simple">http://bioguid.osu.edu/xbiod_concepts/529</object-id>
          </tp:taxon-name><tp:taxon-authority>Kieffer</tp:taxon-authority><tp:nomenclature-citation-list><tp:nomenclature-citation><tp:taxon-name><tp:taxon-name-part taxon-name-part-type="genus">Oxyscelio</tp:taxon-name-part></tp:taxon-name><comment><xref ref-type="bibr" rid="B10">Kieffer 1907</xref>: 310. Original description. Type: <italic><tp:taxon-name><tp:taxon-name-part taxon-name-part-type="genus">Oxyscelio</tp:taxon-name-part> <tp:taxon-name-part taxon-name-part-type="species">foveatus</tp:taxon-name-part></tp:taxon-name></italic> Kieffer, by monotypy. See <xref ref-type="bibr" rid="B2">Burks et al. (2013a</xref>, <xref ref-type="bibr" rid="B3">b</xref>) for complete bibliography, description of the genus, and discussion of its phylogenetic position within the family.</comment></tp:nomenclature-citation><tp:nomenclature-citation><tp:taxon-name><tp:taxon-name-part taxon-name-part-type="genus">Freniger</tp:taxon-name-part></tp:taxon-name><comment><xref ref-type="bibr" rid="B14">Szabó 1956</xref>: 47. Original description. Type: <italic><tp:taxon-name><tp:taxon-name-part taxon-name-part-type="genus">Freniger</tp:taxon-name-part> <tp:taxon-name-part taxon-name-part-type="species">bicolor</tp:taxon-name-part></tp:taxon-name></italic> Szabó, by monotypy and original designation. <xref ref-type="bibr" rid="B12">Masner 1976</xref>: 6, 19 (description, keyed). Johnson 1992: 373 (catalogued, catalog of world species). <bold>New synonymy</bold></comment></tp:nomenclature-citation></tp:nomenclature-citation-list></tp:nomenclature><tp:treatment-sec sec-type="Internal phylogenetic relationships"><title>Internal phylogenetic relationships.</title><p>The phylogenetic analysis performed with a select group of characters (Fig. <xref ref-type="fig" rid="F1">1</xref>) found the <italic><tp:taxon-name><tp:taxon-name-part taxon-name-part-type="species">bicolor</tp:taxon-name-part></tp:taxon-name></italic>-group and African species of the <italic><tp:taxon-name><tp:taxon-name-part taxon-name-part-type="species">crateris</tp:taxon-name-part></tp:taxon-name></italic>-group to be monophyletic, with <italic><tp:taxon-name><tp:taxon-name-part taxon-name-part-type="genus">Oxyscelio</tp:taxon-name-part> <tp:taxon-name-part taxon-name-part-type="species">quassus</tp:taxon-name-part></tp:taxon-name></italic> as the sister group to the <italic><tp:taxon-name><tp:taxon-name-part taxon-name-part-type="species">bicolor</tp:taxon-name-part></tp:taxon-name></italic>-group and the <italic><tp:taxon-name><tp:taxon-name-part taxon-name-part-type="species">crateris</tp:taxon-name-part></tp:taxon-name></italic>-group species as sister group to all other African species.</p><fig id="F1" position="float" orientation="portrait"><label>Figure 1.</label><caption><p>Single most parsimonious phylogram for African species of <italic><tp:taxon-name><tp:taxon-name-part taxon-name-part-type="genus">Oxyscelio</tp:taxon-name-part></tp:taxon-name></italic> using TNT New Technology Search with set initial level = 95, implied weighting default function K = 15. Best score = 0.74877. Bootstrap support values above 50% indicated above branches.</p></caption><graphic xmlns:xlink="http://www.w3.org/1999/xlink" xlink:href="zookeys-565-029-g001.jpg" position="float" orientation="portrait" xlink:type="simple" id="oo_78253.jpg"/></fig><!--PageBreak--><p>These results indicate that recognition of the genus <italic><tp:taxon-name><tp:taxon-name-part taxon-name-part-type="genus">Freniger</tp:taxon-name-part></tp:taxon-name></italic> (with <italic><tp:taxon-name><tp:taxon-name-part taxon-name-part-type="genus">Freniger</tp:taxon-name-part> <tp:taxon-name-part taxon-name-part-type="species">bicolor</tp:taxon-name-part></tp:taxon-name></italic> as type) would make the genus <italic><tp:taxon-name><tp:taxon-name-part taxon-name-part-type="genus">Oxyscelio</tp:taxon-name-part></tp:taxon-name></italic> paraphyletic. Our understanding of relationships among all <italic><tp:taxon-name><tp:taxon-name-part taxon-name-part-type="genus">Oxyscelio</tp:taxon-name-part></tp:taxon-name></italic> species is insufficient to suggest a robust reclassification of these into monophyletic taxa. Therefore, we opt to treat <italic><tp:taxon-name><tp:taxon-name-part taxon-name-part-type="genus">Freniger</tp:taxon-name-part></tp:taxon-name></italic> as a junior synonym of <italic><tp:taxon-name><tp:taxon-name-part taxon-name-part-type="genus">Oxyscelio</tp:taxon-name-part></tp:taxon-name></italic>.</p><sec sec-type="Species groups of African Oxyscelio"><title>Species groups of African <italic><tp:taxon-name><tp:taxon-name-part taxon-name-part-type="genus">Oxyscelio</tp:taxon-name-part></tp:taxon-name></italic></title><p>These groups are provided here to indicate intuitively perceived structure within the genus, and to provide an aid for identification. They are succinctly diagnosed here. Some characters are omitted situationally from species group diagnoses because those characters are variable within the group or are otherwise unhelpful for that particular group’s identification. Individual species descriptions can be consulted regarding characters omitted from these diagnoses. The only uniquely African species group is the <italic><tp:taxon-name><tp:taxon-name-part taxon-name-part-type="species">bicolor</tp:taxon-name-part></tp:taxon-name></italic>-group, which is defined by a character that is unique in <italic><tp:taxon-name><tp:taxon-name-part taxon-name-part-type="genus">Oxyscelio</tp:taxon-name-part></tp:taxon-name></italic>. Two other African species are not placed to group, and may represent important lineages as well <!--PageBreak-->(see below). The more lengthy species group diagnoses for the other groups in <xref ref-type="bibr" rid="B2">Burks et al. (2013a</xref>, <xref ref-type="bibr" rid="B3">b</xref>) can be consulted for the full list of other character states that fully define the <italic><tp:taxon-name><tp:taxon-name-part taxon-name-part-type="species">crateris</tp:taxon-name-part></tp:taxon-name></italic>-group and <italic><tp:taxon-name><tp:taxon-name-part taxon-name-part-type="species">cuculli</tp:taxon-name-part></tp:taxon-name></italic>-group.</p><p>
              <bold><italic><tp:taxon-name><tp:taxon-name-part taxon-name-part-type="genus">Oxyscelio</tp:taxon-name-part> <tp:taxon-name-part taxon-name-part-type="species">bicolor</tp:taxon-name-part></tp:taxon-name></italic> species group</bold>
            </p><p>
              <bold>Characteristics.</bold> Hyperoccipital carina absent or not connected to occipital carina. Hind wing vein (Sc+R) interrupted.</p><p>
              <bold>Comments.</bold> The <italic><tp:taxon-name><tp:taxon-name-part taxon-name-part-type="species">bicolor</tp:taxon-name-part></tp:taxon-name></italic>-group contains species with a broadly interrupted hind wing vein (Sc+R). This feature is unique to this group within <italic><tp:taxon-name><tp:taxon-name-part taxon-name-part-type="genus">Oxyscelio</tp:taxon-name-part></tp:taxon-name></italic>, and previously has been used to help define the <tp:taxon-name><tp:taxon-name-part taxon-name-part-type="tribe">Scelionini</tp:taxon-name-part></tp:taxon-name>, <tp:taxon-name><tp:taxon-name-part taxon-name-part-type="tribe">Nixoniini</tp:taxon-name-part></tp:taxon-name>, and <tp:taxon-name><tp:taxon-name-part taxon-name-part-type="tribe">Sparasionini</tp:taxon-name-part></tp:taxon-name> (<xref ref-type="bibr" rid="B12">Masner 1976</xref>)</p><p>Contains: <italic><tp:taxon-name><tp:taxon-name-part taxon-name-part-type="genus">Oxyscelio</tp:taxon-name-part> <tp:taxon-name-part taxon-name-part-type="species">absentiae</tp:taxon-name-part></tp:taxon-name></italic>, <italic><tp:taxon-name><tp:taxon-name-part taxon-name-part-type="genus">Oxyscelio</tp:taxon-name-part> <tp:taxon-name-part taxon-name-part-type="species">bicolor</tp:taxon-name-part></tp:taxon-name></italic>, <italic><tp:taxon-name><tp:taxon-name-part taxon-name-part-type="genus">Oxyscelio</tp:taxon-name-part> <tp:taxon-name-part taxon-name-part-type="species">idoli</tp:taxon-name-part></tp:taxon-name></italic>, <italic><tp:taxon-name><tp:taxon-name-part taxon-name-part-type="genus">Oxyscelio</tp:taxon-name-part> <tp:taxon-name-part taxon-name-part-type="species">xenii</tp:taxon-name-part></tp:taxon-name></italic>.</p><p>
              <bold><italic><tp:taxon-name><tp:taxon-name-part taxon-name-part-type="genus">Oxyscelio</tp:taxon-name-part> <tp:taxon-name-part taxon-name-part-type="species">crateris</tp:taxon-name-part></tp:taxon-name></italic> species group</bold>
            </p><p>
              <bold>Characteristics.</bold> Hyperoccipital carina connected to occipital carina laterally. Hind wing vein (Sc+R) not interrupted.</p><p>
              <bold>Comments.</bold> The <italic><tp:taxon-name><tp:taxon-name-part taxon-name-part-type="species">crateris</tp:taxon-name-part></tp:taxon-name></italic>-group also occurs in the Indo-Malayan realm, with species that have a slightly less pronounced “crater” on the occiput between the hyperoccipital and occipital carinae. A potential species complex within this group contains <italic><tp:taxon-name><tp:taxon-name-part taxon-name-part-type="genus">Oxyscelio</tp:taxon-name-part> <tp:taxon-name-part taxon-name-part-type="species">io</tp:taxon-name-part></tp:taxon-name></italic>, <italic><tp:taxon-name><tp:taxon-name-part taxon-name-part-type="genus">Oxyscelio</tp:taxon-name-part> <tp:taxon-name-part taxon-name-part-type="species">nemesis</tp:taxon-name-part></tp:taxon-name></italic>, and <italic><tp:taxon-name><tp:taxon-name-part taxon-name-part-type="genus">Oxyscelio</tp:taxon-name-part> <tp:taxon-name-part taxon-name-part-type="species">teli</tp:taxon-name-part></tp:taxon-name></italic>, which are vaguely similar in the shape of the head, body, hyperoccipital carina, and occipital carina. However, that grouping was not upheld by the phylogenetic analysis and could not be characterized with any consistently definable features.</p><p>Contains: <italic><tp:taxon-name><tp:taxon-name-part taxon-name-part-type="genus">Oxyscelio</tp:taxon-name-part> <tp:taxon-name-part taxon-name-part-type="species">gyri</tp:taxon-name-part></tp:taxon-name></italic>, <italic><tp:taxon-name><tp:taxon-name-part taxon-name-part-type="genus">Oxyscelio</tp:taxon-name-part> <tp:taxon-name-part taxon-name-part-type="species">io</tp:taxon-name-part></tp:taxon-name></italic>, <italic><tp:taxon-name><tp:taxon-name-part taxon-name-part-type="genus">Oxyscelio</tp:taxon-name-part> <tp:taxon-name-part taxon-name-part-type="species">lunae</tp:taxon-name-part></tp:taxon-name></italic>, <italic><tp:taxon-name><tp:taxon-name-part taxon-name-part-type="genus">Oxyscelio</tp:taxon-name-part> <tp:taxon-name-part taxon-name-part-type="species">nemesis</tp:taxon-name-part></tp:taxon-name></italic>, <italic><tp:taxon-name><tp:taxon-name-part taxon-name-part-type="genus">Oxyscelio</tp:taxon-name-part> <tp:taxon-name-part taxon-name-part-type="species">pulveris</tp:taxon-name-part></tp:taxon-name></italic>, <italic><tp:taxon-name><tp:taxon-name-part taxon-name-part-type="genus">Oxyscelio</tp:taxon-name-part> <tp:taxon-name-part taxon-name-part-type="species">kylix</tp:taxon-name-part></tp:taxon-name></italic>, <italic><tp:taxon-name><tp:taxon-name-part taxon-name-part-type="genus">Oxyscelio</tp:taxon-name-part> <tp:taxon-name-part taxon-name-part-type="species">teli</tp:taxon-name-part></tp:taxon-name></italic>.</p><p>
              <bold><italic><tp:taxon-name><tp:taxon-name-part taxon-name-part-type="genus">Oxyscelio</tp:taxon-name-part> <tp:taxon-name-part taxon-name-part-type="species">cuculli</tp:taxon-name-part></tp:taxon-name></italic> species group</bold>
            </p><p>
              <bold>Characteristics.</bold> Hyperoccipital carina present as a sharp carina but not connected to occipital carina laterally. Hind wing vein (Sc+R) not interrupted.</p><p>
              <bold>Comments.</bold> The <italic><tp:taxon-name><tp:taxon-name-part taxon-name-part-type="species">cuculli</tp:taxon-name-part></tp:taxon-name></italic>-group also occurs throughout the Indo-Malayan realm, with species very similar to the only known African species.</p><p>Contains: <italic><tp:taxon-name><tp:taxon-name-part taxon-name-part-type="genus">Oxyscelio</tp:taxon-name-part> <tp:taxon-name-part taxon-name-part-type="species">galeri</tp:taxon-name-part></tp:taxon-name></italic>.</p><p>
              <bold>Species not placed to group</bold>
            </p><p>
              <bold>Included species</bold>: <italic><tp:taxon-name><tp:taxon-name-part taxon-name-part-type="genus">Oxyscelio</tp:taxon-name-part> <tp:taxon-name-part taxon-name-part-type="species">intensionis</tp:taxon-name-part></tp:taxon-name></italic>, <italic><tp:taxon-name><tp:taxon-name-part taxon-name-part-type="genus">Oxyscelio</tp:taxon-name-part> <tp:taxon-name-part taxon-name-part-type="species">quassus</tp:taxon-name-part></tp:taxon-name></italic>.</p><p>
              <bold>Comments.</bold> There is some general resemblance between <italic><tp:taxon-name><tp:taxon-name-part taxon-name-part-type="genus">Oxyscelio</tp:taxon-name-part> <tp:taxon-name-part taxon-name-part-type="species">intensionis</tp:taxon-name-part></tp:taxon-name></italic> and the Australian <italic>aciculae</italic>-group, but members of that group do not have a setose metasomal depression. <italic><tp:taxon-name><tp:taxon-name-part taxon-name-part-type="genus">Oxyscelio</tp:taxon-name-part> <tp:taxon-name-part taxon-name-part-type="species">quassus</tp:taxon-name-part></tp:taxon-name></italic> has a setose metasomal depression, but lacks the important features of other species groups, resembling the <italic><tp:taxon-name><tp:taxon-name-part taxon-name-part-type="species">bicolor</tp:taxon-name-part></tp:taxon-name></italic>-group but having <!--PageBreak-->a complete hind wing vein. The Indo-Malayan and Australian <italic>dasymesos</italic>-group differs from <italic><tp:taxon-name><tp:taxon-name-part taxon-name-part-type="genus">Oxyscelio</tp:taxon-name-part> <tp:taxon-name-part taxon-name-part-type="species">intensionis</tp:taxon-name-part></tp:taxon-name></italic> in occipital sculpture and in having sharp projections from the corners of T7. The <italic>dasymesos</italic>-group differs from <italic><tp:taxon-name><tp:taxon-name-part taxon-name-part-type="genus">Oxyscelio</tp:taxon-name-part> <tp:taxon-name-part taxon-name-part-type="species">quassus</tp:taxon-name-part></tp:taxon-name></italic> in having a complete mesoscutal median carina, and in having a very different (short and stout) body shape.</p></sec><sec sec-type="Key to African species of Oxyscelio"><title>Key to African species of <italic><tp:taxon-name><tp:taxon-name-part taxon-name-part-type="genus">Oxyscelio</tp:taxon-name-part></tp:taxon-name></italic></title><table-wrap content-type="key" position="anchor" orientation="portrait"><table id="TID0ENOAC" rules="all"><tbody><tr><td rowspan="1" colspan="1">1</td><td rowspan="1" colspan="1">Hind wing vein (Sc+R) incomplete, broadly interrupted between base and apex (Fig. <xref ref-type="fig" rid="F2">4</xref>, <xref ref-type="fig" rid="F15">77</xref>). (<italic><tp:taxon-name><tp:taxon-name-part taxon-name-part-type="species">bicolor</tp:taxon-name-part></tp:taxon-name> s</italic>pecies group)</td><td rowspan="1" colspan="1">
                      <bold>2</bold>
                    </td></tr><tr><td rowspan="1" colspan="1">–</td><td rowspan="1" colspan="1">Hind wing vein (Sc+R) complete (Figs <xref ref-type="fig" rid="F11">55</xref>, <xref ref-type="fig" rid="F13">66–67</xref>)</td><td rowspan="1" colspan="1">
                      <bold>5</bold>
                    </td></tr><tr><td rowspan="1" colspan="1">2</td><td rowspan="1" colspan="1">Metasomal depression setose (Figs <xref ref-type="fig" rid="F3">10</xref>, <xref ref-type="fig" rid="F7">32–33</xref>, <xref ref-type="fig" rid="F11">56–57</xref>, <xref ref-type="fig" rid="F13">65</xref>, <xref ref-type="fig" rid="F15">75–76</xref>)</td><td rowspan="1" colspan="1">
                      <bold>3</bold>
                    </td></tr><tr><td rowspan="1" colspan="1">–</td><td rowspan="1" colspan="1">Metasomal depression not setose (Figs <xref ref-type="fig" rid="F5">21</xref>, <xref ref-type="fig" rid="F10">49</xref>)</td><td rowspan="1" colspan="1">
                      <bold>4</bold>
                    </td></tr><tr><td rowspan="1" colspan="1">3</td><td rowspan="1" colspan="1">T1 without carinae between midlobe and lateral areas (Figs <xref ref-type="fig" rid="F15">75–77</xref>)</td><td rowspan="1" colspan="1">
                      <bold><italic><tp:taxon-name><tp:taxon-name-part taxon-name-part-type="genus">Oxyscelio</tp:taxon-name-part> <tp:taxon-name-part taxon-name-part-type="species">xenii</tp:taxon-name-part></tp:taxon-name></italic> Burks, sp. n.</bold>
                    </td></tr><tr><td rowspan="1" colspan="1">–</td><td rowspan="1" colspan="1">T1 with one or more longitudinal carinae between midlobe and lateral areas (Figs <xref ref-type="fig" rid="F3">9–10</xref>)</td><td rowspan="1" colspan="1">
                      <bold><italic><tp:taxon-name><tp:taxon-name-part taxon-name-part-type="genus">Oxyscelio</tp:taxon-name-part> <tp:taxon-name-part taxon-name-part-type="species">bicolor</tp:taxon-name-part></tp:taxon-name></italic> (Szabó)</bold>
                    </td></tr><tr><td rowspan="1" colspan="1">4</td><td rowspan="1" colspan="1">Metascutellum much broader than long (Fig. <xref ref-type="fig" rid="F2">3</xref>); female T1 with very long anterior horn (Figs <xref ref-type="fig" rid="F2">3</xref>, <xref ref-type="fig" rid="F2">5</xref>)</td><td rowspan="1" colspan="1">
                      <bold><italic><tp:taxon-name><tp:taxon-name-part taxon-name-part-type="genus">Oxyscelio</tp:taxon-name-part> <tp:taxon-name-part taxon-name-part-type="species">absentiae</tp:taxon-name-part></tp:taxon-name></italic> Burks, sp. n.</bold>
                    </td></tr><tr><td rowspan="1" colspan="1">–</td><td rowspan="1" colspan="1">Metascutellum about as broad as long (Fig. <xref ref-type="fig" rid="F6">23</xref>); female T1 without anterior horn (Figs <xref ref-type="fig" rid="F6">23</xref>, <xref ref-type="fig" rid="F6">25</xref>)</td><td rowspan="1" colspan="1">
                      <bold><italic><tp:taxon-name><tp:taxon-name-part taxon-name-part-type="genus">Oxyscelio</tp:taxon-name-part> <tp:taxon-name-part taxon-name-part-type="species">idoli</tp:taxon-name-part></tp:taxon-name></italic> Burks, sp. n.</bold>
                    </td></tr><tr><td rowspan="1" colspan="1">5</td><td rowspan="1" colspan="1">Metascutellum triangular, acuminate posteriorly (Fig. <xref ref-type="fig" rid="F4">13</xref>). (<italic><tp:taxon-name><tp:taxon-name-part taxon-name-part-type="species">cuculli</tp:taxon-name-part></tp:taxon-name></italic> group)</td><td rowspan="1" colspan="1">
                      <bold><italic><tp:taxon-name><tp:taxon-name-part taxon-name-part-type="genus">Oxyscelio</tp:taxon-name-part> <tp:taxon-name-part taxon-name-part-type="species">galeri</tp:taxon-name-part></tp:taxon-name></italic> Burks, sp. n.</bold>
                    </td></tr><tr><td rowspan="1" colspan="1">–</td><td rowspan="1" colspan="1">Metascutellum not triangular, not acuminate apically (Figs <xref ref-type="fig" rid="F5">17</xref>, <xref ref-type="fig" rid="F7">32</xref>–<xref ref-type="fig" rid="F7">33</xref>, <xref ref-type="fig" rid="F9">41</xref>, <xref ref-type="fig" rid="F10">47</xref>, <xref ref-type="fig" rid="F10">49</xref>, <xref ref-type="fig" rid="F11">56–57</xref>, <xref ref-type="fig" rid="F12">59</xref>, <xref ref-type="fig" rid="F13">65</xref>, <xref ref-type="fig" rid="F14">69</xref>)</td><td rowspan="1" colspan="1">
                      <bold>6</bold>
                    </td></tr><tr><td rowspan="1" colspan="1">6</td><td rowspan="1" colspan="1">Metasomal depression setose (Figs <xref ref-type="fig" rid="F7">32</xref>–<xref ref-type="fig" rid="F7">33</xref>, <xref ref-type="fig" rid="F11">56–57</xref>, <xref ref-type="fig" rid="F13">65</xref>)</td><td rowspan="1" colspan="1">
                      <bold>7</bold>
                    </td></tr><tr><td rowspan="1" colspan="1">–</td><td rowspan="1" colspan="1">Metasomal depression not setose (Fig. <xref ref-type="fig" rid="F5">21</xref>) (<italic><tp:taxon-name><tp:taxon-name-part taxon-name-part-type="species">crateris</tp:taxon-name-part></tp:taxon-name></italic> group, in part)</td><td rowspan="1" colspan="1">
                      <bold>9</bold>
                    </td></tr><tr><td rowspan="1" colspan="1">7</td><td rowspan="1" colspan="1">Occipital carina medially flat (Fig. <xref ref-type="fig" rid="F11">53</xref>) (<italic><tp:taxon-name><tp:taxon-name-part taxon-name-part-type="species">crateris</tp:taxon-name-part></tp:taxon-name></italic> group, in part)</td><td rowspan="1" colspan="1">
                      <bold><italic><tp:taxon-name><tp:taxon-name-part taxon-name-part-type="genus">Oxyscelio</tp:taxon-name-part> <tp:taxon-name-part taxon-name-part-type="species">nemesis</tp:taxon-name-part></tp:taxon-name></italic> Burks, sp. n.</bold>
                    </td></tr><tr><td rowspan="1" colspan="1">–</td><td rowspan="1" colspan="1">Occipital carina medially arched (Fig. <xref ref-type="fig" rid="F7">29</xref>)</td><td rowspan="1" colspan="1">
                      <bold>8</bold>
                    </td></tr><tr><td rowspan="1" colspan="1">8</td><td rowspan="1" colspan="1">Hyperoccipital carina indicated by a set of complete wrinkle-like carinae (Fig. <xref ref-type="fig" rid="F7">29</xref>)</td><td rowspan="1" colspan="1">
                      <bold><italic><tp:taxon-name><tp:taxon-name-part taxon-name-part-type="genus">Oxyscelio</tp:taxon-name-part> <tp:taxon-name-part taxon-name-part-type="species">intensionis</tp:taxon-name-part></tp:taxon-name></italic> Burks, sp. n.</bold>
                    </td></tr><tr><td rowspan="1" colspan="1">–</td><td rowspan="1" colspan="1">Hyperoccipital carina absent (Figs <xref ref-type="fig" rid="F13">62–63</xref>)</td><td rowspan="1" colspan="1">
                      <bold><italic><tp:taxon-name><tp:taxon-name-part taxon-name-part-type="genus">Oxyscelio</tp:taxon-name-part> <tp:taxon-name-part taxon-name-part-type="species">quassus</tp:taxon-name-part></tp:taxon-name></italic> Burks, sp. n.</bold>
                    </td></tr><tr><td rowspan="1" colspan="1">9</td><td rowspan="1" colspan="1">Mesoscutellum with some granulate sculpture (Figs <xref ref-type="fig" rid="F8">35</xref>, <xref ref-type="fig" rid="F10">47</xref>, <xref ref-type="fig" rid="F12">59</xref>)</td><td rowspan="1" colspan="1">
                      <bold>10</bold>
                    </td></tr><tr><td rowspan="1" colspan="1">–</td><td rowspan="1" colspan="1">Mesoscutellum without granulate sculpture (Figs <xref ref-type="fig" rid="F5">17</xref>, <xref ref-type="fig" rid="F9">41</xref>, <xref ref-type="fig" rid="F14">69</xref>)</td><td rowspan="1" colspan="1">
                      <bold>12</bold>
                    </td></tr><tr><td rowspan="1" colspan="1">10</td><td rowspan="1" colspan="1">Frontal depression with median longitudinal carina-like elevation arising from interantennal process (Fig. <xref ref-type="fig" rid="F8">36</xref>)</td><td rowspan="1" colspan="1">
                      <bold><italic><tp:taxon-name><tp:taxon-name-part taxon-name-part-type="genus">Oxyscelio</tp:taxon-name-part> <tp:taxon-name-part taxon-name-part-type="species">io</tp:taxon-name-part></tp:taxon-name></italic> Burks, sp. n.</bold>
                    </td></tr><tr><td rowspan="1" colspan="1">–</td><td rowspan="1" colspan="1">Frontal depression without median longitudinal carina-like elevation (Figs <xref ref-type="fig" rid="F10">48</xref>, <xref ref-type="fig" rid="F12">60</xref>)</td><td rowspan="1" colspan="1">
                      <bold>11</bold>
                    </td></tr><tr><td rowspan="1" colspan="1">11</td><td rowspan="1" colspan="1">Head and mesosomal dorsum with sharp carinae and less extensive granulate sculpture (Figs <xref ref-type="fig" rid="F10">46–47</xref>)</td><td rowspan="1" colspan="1">
                      <bold><italic><tp:taxon-name><tp:taxon-name-part taxon-name-part-type="genus">Oxyscelio</tp:taxon-name-part> <tp:taxon-name-part taxon-name-part-type="species">lunae</tp:taxon-name-part></tp:taxon-name></italic> Burks, sp. n.</bold>
                    </td></tr><!--PageBreak--><tr><td rowspan="1" colspan="1">–</td><td rowspan="1" colspan="1">Head and mesosomal dorsum with weak carinae and more extensive granulate sculpture (Figs <xref ref-type="fig" rid="F12">58–59</xref>)</td><td rowspan="1" colspan="1">
                      <bold><italic><tp:taxon-name><tp:taxon-name-part taxon-name-part-type="genus">Oxyscelio</tp:taxon-name-part> <tp:taxon-name-part taxon-name-part-type="species">pulveris</tp:taxon-name-part></tp:taxon-name></italic> Burks, sp. n.</bold>
                    </td></tr><tr><td rowspan="1" colspan="1">12</td><td rowspan="1" colspan="1">Occipital carina medially flat (Fig. <xref ref-type="fig" rid="F14">69</xref>)</td><td rowspan="1" colspan="1">
                      <bold><italic><tp:taxon-name><tp:taxon-name-part taxon-name-part-type="genus">Oxyscelio</tp:taxon-name-part> <tp:taxon-name-part taxon-name-part-type="species">teli</tp:taxon-name-part></tp:taxon-name></italic> Burks, sp. n.</bold>
                    </td></tr><tr><td rowspan="1" colspan="1">–</td><td rowspan="1" colspan="1">Occipital carina arched or sinuate medially (Figs <xref ref-type="fig" rid="F5">17</xref>, <xref ref-type="fig" rid="F9">41</xref>).</td><td rowspan="1" colspan="1">
                      <bold>13</bold>
                    </td></tr><tr><td rowspan="1" colspan="1">13</td><td rowspan="1" colspan="1">Occipital carina with sharp lateral corners, connected to hyperoccipital carina laterally (Fig. <xref ref-type="fig" rid="F9">41</xref>)</td><td rowspan="1" colspan="1">
                      <bold><italic><tp:taxon-name><tp:taxon-name-part taxon-name-part-type="genus">Oxyscelio</tp:taxon-name-part> <tp:taxon-name-part taxon-name-part-type="species">kylix</tp:taxon-name-part></tp:taxon-name></italic> Burks, sp. n.</bold>
                    </td></tr><tr><td rowspan="1" colspan="1">–</td><td rowspan="1" colspan="1">Occipital carina without lateral corners, not connected to hyperoccipital carina laterally (Fig. <xref ref-type="fig" rid="F5">17</xref>)</td><td rowspan="1" colspan="1">
                      <bold><italic><tp:taxon-name><tp:taxon-name-part taxon-name-part-type="genus">Oxyscelio</tp:taxon-name-part> <tp:taxon-name-part taxon-name-part-type="species">gyri</tp:taxon-name-part></tp:taxon-name></italic> Burks, sp. n.</bold>
                    </td></tr></tbody></table></table-wrap><fig id="F2" position="float" orientation="portrait"><label>Figures 2–5.</label><caption><p>
          <italic><tp:taxon-name><tp:taxon-name-part taxon-name-part-type="genus">Oxyscelio</tp:taxon-name-part> <tp:taxon-name-part taxon-name-part-type="species">absentiae</tp:taxon-name-part></tp:taxon-name></italic> sp. n., paratype female (<named-content xmlns:xlink="http://www.w3.org/1999/xlink" content-type="dwc:institutional_code" xlink:type="simple">OSUC</named-content> <ext-link xmlns:xlink="http://www.w3.org/1999/xlink" ext-link-type="uri" xlink:href="http://hol.osu.edu/spmInfo.html?id=OSUC%20369414" xlink:type="simple">369414</ext-link>) <bold>2</bold> Head and mesosoma, lateral view <bold>3</bold> Head and mesosoma, dorsal view <bold>4</bold> Hind wing, dorsal view (fw = fore wing, hw = hind wing) <bold>5</bold> Metasoma, dorsal view. Morphbank<xref ref-type="fn" rid="FN14"><sup>14</sup></xref></p></caption><graphic xmlns:xlink="http://www.w3.org/1999/xlink" xlink:href="zookeys-565-029-g002.jpg" position="float" orientation="portrait" xlink:type="simple" id="oo_78254.jpg"/></fig><fig id="F3" position="float" orientation="portrait"><label>Figures 6–11.</label><caption><p>
          <italic><tp:taxon-name><tp:taxon-name-part taxon-name-part-type="genus">Oxyscelio</tp:taxon-name-part> <tp:taxon-name-part taxon-name-part-type="species">bicolor</tp:taxon-name-part></tp:taxon-name></italic> (Szabó), female (<named-content xmlns:xlink="http://www.w3.org/1999/xlink" content-type="dwc:institutional_code" xlink:type="simple">OSUC</named-content> <ext-link xmlns:xlink="http://www.w3.org/1999/xlink" ext-link-type="uri" xlink:href="http://hol.osu.edu/spmInfo.html?id=OSUC%20369418" xlink:type="simple">369418</ext-link>) <bold>6</bold> Head and mesosoma, lateral view <bold>7</bold> Head and mesosoma, dorsal view <bold>8</bold> Head, anterior view <bold>9</bold> Metasoma, dorsal view. Female (<named-content xmlns:xlink="http://www.w3.org/1999/xlink" content-type="dwc:institutional_code" xlink:type="simple">OSUC</named-content> <ext-link xmlns:xlink="http://www.w3.org/1999/xlink" ext-link-type="uri" xlink:href="http://hol.osu.edu/spmInfo.html?id=OSUC%20369371" xlink:type="simple">369371</ext-link>) <bold>10</bold> Propodeum, dorsolateral view. Male (<named-content xmlns:xlink="http://www.w3.org/1999/xlink" content-type="dwc:institutional_code" xlink:type="simple">OSUC</named-content> <ext-link xmlns:xlink="http://www.w3.org/1999/xlink" ext-link-type="uri" xlink:href="http://hol.osu.edu/spmInfo.html?id=OSUC%20369427" xlink:type="simple">369427</ext-link>) <bold>11</bold> Metasoma, dorsal view. Morphbank<xref ref-type="fn" rid="FN15"><sup>15</sup></xref></p></caption><graphic xmlns:xlink="http://www.w3.org/1999/xlink" xlink:href="zookeys-565-029-g003.jpg" position="float" orientation="portrait" xlink:type="simple" id="oo_78256.jpg"/></fig><fig id="F4" position="float" orientation="portrait"><label>Figures 12–15.</label><caption><p>
          <italic><tp:taxon-name><tp:taxon-name-part taxon-name-part-type="genus">Oxyscelio</tp:taxon-name-part> <tp:taxon-name-part taxon-name-part-type="species">galeri</tp:taxon-name-part></tp:taxon-name></italic> sp. n., paratype male (<named-content xmlns:xlink="http://www.w3.org/1999/xlink" content-type="dwc:institutional_code" xlink:type="simple">OSUC</named-content> <ext-link xmlns:xlink="http://www.w3.org/1999/xlink" ext-link-type="uri" xlink:href="http://hol.osu.edu/spmInfo.html?id=OSUC%20369355" xlink:type="simple">369355</ext-link>) <bold>12</bold> Head and mesosoma, lateral view <bold>13</bold> Head and mesosoma, dorsal view <bold>14</bold> Head, anterior view <bold>15</bold> Metasoma, dorsal view. Morphbank<xref ref-type="fn" rid="FN16"><sup>16</sup></xref></p></caption><graphic xmlns:xlink="http://www.w3.org/1999/xlink" xlink:href="zookeys-565-029-g004.jpg" position="float" orientation="portrait" xlink:type="simple" id="oo_78259.jpg"/></fig><fig id="F5" position="float" orientation="portrait"><label>Figures 16–21.</label><caption><p>
          <italic><tp:taxon-name><tp:taxon-name-part taxon-name-part-type="genus">Oxyscelio</tp:taxon-name-part> <tp:taxon-name-part taxon-name-part-type="species">gyri</tp:taxon-name-part></tp:taxon-name></italic> sp. n., holotype female (<named-content xmlns:xlink="http://www.w3.org/1999/xlink" content-type="dwc:institutional_code" xlink:type="simple">OSUC</named-content> <ext-link xmlns:xlink="http://www.w3.org/1999/xlink" ext-link-type="uri" xlink:href="http://hol.osu.edu/spmInfo.html?id=OSUC%20369372" xlink:type="simple">369372</ext-link>) <bold>16</bold> Head and mesosoma, lateral view <bold>17</bold> Head and mesosoma, dorsal view Paratype male (<named-content xmlns:xlink="http://www.w3.org/1999/xlink" content-type="dwc:institutional_code" xlink:type="simple">OSUC</named-content> <ext-link xmlns:xlink="http://www.w3.org/1999/xlink" ext-link-type="uri" xlink:href="http://hol.osu.edu/spmInfo.html?id=OSUC%20369374" xlink:type="simple">369374</ext-link>) <bold>18</bold> Head, anterior view <bold>19</bold> Antenna <bold>20</bold> Mesosoma, lateral view <bold>21</bold> Propodeum, posterior view. Morphbank<xref ref-type="fn" rid="FN17"><sup>17</sup></xref></p></caption><graphic xmlns:xlink="http://www.w3.org/1999/xlink" xlink:href="zookeys-565-029-g005.jpg" position="float" orientation="portrait" xlink:type="simple" id="oo_78261.jpg"/></fig><fig id="F6" position="float" orientation="portrait"><label>Figures 22–27.</label><caption><p>
          <italic><tp:taxon-name><tp:taxon-name-part taxon-name-part-type="genus">Oxyscelio</tp:taxon-name-part> <tp:taxon-name-part taxon-name-part-type="species">idoli</tp:taxon-name-part></tp:taxon-name></italic> sp. n., holotype female (<named-content xmlns:xlink="http://www.w3.org/1999/xlink" content-type="dwc:institutional_code" xlink:type="simple">OSUC</named-content> <ext-link xmlns:xlink="http://www.w3.org/1999/xlink" ext-link-type="uri" xlink:href="http://hol.osu.edu/spmInfo.html?id=OSUC%20369367" xlink:type="simple">369367</ext-link>) <bold>22</bold> Head and mesosoma, lateral view <bold>23</bold> Head and mesosoma, dorsal view <bold>24</bold> Head, anterior view <bold>25</bold> Metasoma, dorsal view. Paratype male (<named-content xmlns:xlink="http://www.w3.org/1999/xlink" content-type="dwc:institutional_code" xlink:type="simple">OSUC</named-content> <ext-link xmlns:xlink="http://www.w3.org/1999/xlink" ext-link-type="uri" xlink:href="http://hol.osu.edu/spmInfo.html?id=OSUC%20369368" xlink:type="simple">369368</ext-link>) <bold>26</bold> Antenna <bold>27</bold> Metasoma, dorsal view. Morphbank<xref ref-type="fn" rid="FN18"><sup>18</sup></xref></p></caption><graphic xmlns:xlink="http://www.w3.org/1999/xlink" xlink:href="zookeys-565-029-g006.jpg" position="float" orientation="portrait" xlink:type="simple" id="oo_78264.jpg"/></fig><fig id="F7" position="float" orientation="portrait"><label>Figures 28–33.</label><caption><p>
          <italic><tp:taxon-name><tp:taxon-name-part taxon-name-part-type="genus">Oxyscelio</tp:taxon-name-part> <tp:taxon-name-part taxon-name-part-type="species">intensionis</tp:taxon-name-part></tp:taxon-name></italic> sp. n., holotype male (<named-content xmlns:xlink="http://www.w3.org/1999/xlink" content-type="dwc:institutional_code" xlink:type="simple">OSUC</named-content> <ext-link xmlns:xlink="http://www.w3.org/1999/xlink" ext-link-type="uri" xlink:href="http://hol.osu.edu/spmInfo.html?id=OSUC%20369369" xlink:type="simple">369369</ext-link>) <bold>28</bold> Head and mesosoma, lateral view <bold>29</bold> Head and mesosoma, dorsal view <bold>30</bold> Head, anterior view <bold>31</bold> Metasoma, dorsal view <bold>32</bold> Propodeum, dorsal view <bold>33</bold> Propodeum, dorsolateral view. Morphbank<xref ref-type="fn" rid="FN19"><sup>19</sup></xref></p></caption><graphic xmlns:xlink="http://www.w3.org/1999/xlink" xlink:href="zookeys-565-029-g007.jpg" position="float" orientation="portrait" xlink:type="simple" id="oo_78267.jpg"/></fig><fig id="F8" position="float" orientation="portrait"><label>Figures 34–39.</label><caption><p>
          <italic><tp:taxon-name><tp:taxon-name-part taxon-name-part-type="genus">Oxyscelio</tp:taxon-name-part> <tp:taxon-name-part taxon-name-part-type="species">io</tp:taxon-name-part></tp:taxon-name></italic> sp. n., holotype female (<named-content xmlns:xlink="http://www.w3.org/1999/xlink" content-type="dwc:institutional_code" xlink:type="simple">OSUC</named-content> <ext-link xmlns:xlink="http://www.w3.org/1999/xlink" ext-link-type="uri" xlink:href="http://hol.osu.edu/spmInfo.html?id=OSUC%20369403" xlink:type="simple">369403</ext-link>) <bold>34</bold> Head and mesosoma, lateral view <bold>35</bold> Head and mesosoma, dorsal view <bold>36</bold> Head, anterior view <bold>37</bold> Metasoma, dorsal view. Paratype male (<named-content xmlns:xlink="http://www.w3.org/1999/xlink" content-type="dwc:institutional_code" xlink:type="simple">OSUC</named-content> <ext-link xmlns:xlink="http://www.w3.org/1999/xlink" ext-link-type="uri" xlink:href="http://hol.osu.edu/spmInfo.html?id=OSUC%20470506" xlink:type="simple">470506</ext-link>) <bold>38</bold> Antenna <bold>39</bold> Metasomal apex, dorsal view. Morphbank<xref ref-type="fn" rid="FN20"><sup>20</sup></xref></p></caption><graphic xmlns:xlink="http://www.w3.org/1999/xlink" xlink:href="zookeys-565-029-g008.jpg" position="float" orientation="portrait" xlink:type="simple" id="oo_78283.jpg"/></fig><fig id="F9" position="float" orientation="portrait"><label>Figures 40–45.</label><caption><p>
          <italic><tp:taxon-name><tp:taxon-name-part taxon-name-part-type="genus">Oxyscelio</tp:taxon-name-part> <tp:taxon-name-part taxon-name-part-type="species">kylix</tp:taxon-name-part></tp:taxon-name></italic> sp. n., holotype female (<named-content xmlns:xlink="http://www.w3.org/1999/xlink" content-type="dwc:institutional_code" xlink:type="simple">OSUC</named-content> <ext-link xmlns:xlink="http://www.w3.org/1999/xlink" ext-link-type="uri" xlink:href="http://hol.osu.edu/spmInfo.html?id=OSUC%20369399" xlink:type="simple">369399</ext-link>) <bold>40</bold> Head and mesosoma, lateral view <bold>41</bold> Head and mesosoma, dorsal view <bold>42</bold> Head, anterior view <bold>43</bold> Metasoma, dorsal view. Paratype male (<named-content xmlns:xlink="http://www.w3.org/1999/xlink" content-type="dwc:institutional_code" xlink:type="simple">OSUC</named-content> <ext-link xmlns:xlink="http://www.w3.org/1999/xlink" ext-link-type="uri" xlink:href="http://hol.osu.edu/spmInfo.html?id=OSUC%20369389" xlink:type="simple">369389</ext-link>) <bold>44</bold> Antenna <bold>45</bold> Metasoma, dorsal view. Morphbank<xref ref-type="fn" rid="FN21"><sup>21</sup></xref></p></caption><graphic xmlns:xlink="http://www.w3.org/1999/xlink" xlink:href="zookeys-565-029-g009.jpg" position="float" orientation="portrait" xlink:type="simple" id="oo_78271.jpg"/></fig><fig id="F10" position="float" orientation="portrait"><label>Figures 46–51.</label><caption><p>
          <italic><tp:taxon-name><tp:taxon-name-part taxon-name-part-type="genus">Oxyscelio</tp:taxon-name-part> <tp:taxon-name-part taxon-name-part-type="species">lunae</tp:taxon-name-part></tp:taxon-name></italic> sp. n., paratype female (<named-content xmlns:xlink="http://www.w3.org/1999/xlink" content-type="dwc:institutional_code" xlink:type="simple">OSUC</named-content> <ext-link xmlns:xlink="http://www.w3.org/1999/xlink" ext-link-type="uri" xlink:href="http://hol.osu.edu/spmInfo.html?id=OSUC%20369409" xlink:type="simple">369409</ext-link>) <bold>46</bold> Head and mesosoma, lateral view <bold>47</bold> Head and mesosoma, dorsal view <bold>48</bold> Head, anterior view <bold>49</bold> Metasoma, dorsal view <bold>50</bold> Propodeum, dorsolateral view. Paratype Male (<named-content xmlns:xlink="http://www.w3.org/1999/xlink" content-type="dwc:institutional_code" xlink:type="simple">OSUC</named-content> <ext-link xmlns:xlink="http://www.w3.org/1999/xlink" ext-link-type="uri" xlink:href="http://hol.osu.edu/spmInfo.html?id=OSUC%20369404" xlink:type="simple">369404</ext-link>) <bold>51</bold> Metasoma, dorsal view. Morphbank<xref ref-type="fn" rid="FN22"><sup>22</sup></xref></p></caption><graphic xmlns:xlink="http://www.w3.org/1999/xlink" xlink:href="zookeys-565-029-g010.jpg" position="float" orientation="portrait" xlink:type="simple" id="oo_78272.jpg"/></fig><fig id="F11" position="float" orientation="portrait"><label>Figures 52–57.</label><caption><p>
          <italic><tp:taxon-name><tp:taxon-name-part taxon-name-part-type="genus">Oxyscelio</tp:taxon-name-part> <tp:taxon-name-part taxon-name-part-type="species">nemesis</tp:taxon-name-part></tp:taxon-name></italic> sp. n., holotype female (<named-content xmlns:xlink="http://www.w3.org/1999/xlink" content-type="dwc:institutional_code" xlink:type="simple">OSUC</named-content> <ext-link xmlns:xlink="http://www.w3.org/1999/xlink" ext-link-type="uri" xlink:href="http://hol.osu.edu/spmInfo.html?id=OSUC%20369379" xlink:type="simple">369379</ext-link>) <bold>52</bold> Head and mesosoma, lateral view <bold>53</bold> Head and mesosoma, dorsal view <bold>54</bold> Head, anterior view <bold>55</bold> Metasoma, dorsal view <bold>56</bold> Propodeum, dorsal view <bold>57</bold> Propodeum, dorsolateral view. Morphbank<xref ref-type="fn" rid="FN23"><sup>23</sup></xref></p></caption><graphic xmlns:xlink="http://www.w3.org/1999/xlink" xlink:href="zookeys-565-029-g011.jpg" position="float" orientation="portrait" xlink:type="simple" id="oo_78275.jpg"/></fig><fig id="F12" position="float" orientation="portrait"><label>Figures 58–61.</label><caption><p>
          <italic><tp:taxon-name><tp:taxon-name-part taxon-name-part-type="genus">Oxyscelio</tp:taxon-name-part> <tp:taxon-name-part taxon-name-part-type="species">pulveris</tp:taxon-name-part></tp:taxon-name></italic> sp. n., holotype female (<named-content xmlns:xlink="http://www.w3.org/1999/xlink" content-type="dwc:institutional_code" xlink:type="simple">OSUC</named-content> <ext-link xmlns:xlink="http://www.w3.org/1999/xlink" ext-link-type="uri" xlink:href="http://hol.osu.edu/spmInfo.html?id=OSUC%20369388" xlink:type="simple">369388</ext-link>) <bold>58</bold> Head and mesosoma, lateral view <bold>59</bold> Head and mesosoma, dorsal view <bold>60</bold> Head, anterior view <bold>61</bold> Metasoma, dorsal view. Morphbank<xref ref-type="fn" rid="FN24"><sup>24</sup></xref></p></caption><graphic xmlns:xlink="http://www.w3.org/1999/xlink" xlink:href="zookeys-565-029-g012.jpg" position="float" orientation="portrait" xlink:type="simple" id="oo_78278.jpg"/></fig><fig id="F13" position="float" orientation="portrait"><label>Figures 62–67.</label><caption><p>
          <italic><tp:taxon-name><tp:taxon-name-part taxon-name-part-type="genus">Oxyscelio</tp:taxon-name-part> <tp:taxon-name-part taxon-name-part-type="species">quassus</tp:taxon-name-part></tp:taxon-name></italic> sp. n., holotype female (<named-content xmlns:xlink="http://www.w3.org/1999/xlink" content-type="dwc:institutional_code" xlink:type="simple">OSUC</named-content> <ext-link xmlns:xlink="http://www.w3.org/1999/xlink" ext-link-type="uri" xlink:href="http://hol.osu.edu/spmInfo.html?id=OSUC%20369398" xlink:type="simple">369398</ext-link>) <bold>62</bold> Head and mesosoma, lateral view <bold>63</bold> Head and mesosoma, dorsal view <bold>64</bold> Head, anterior view <bold>65</bold> Propodeum, dorsolateral view <bold>66</bold> Metasoma, dorsal view. Paratype male (<named-content xmlns:xlink="http://www.w3.org/1999/xlink" content-type="dwc:institutional_code" xlink:type="simple">OSUC</named-content> <ext-link xmlns:xlink="http://www.w3.org/1999/xlink" ext-link-type="uri" xlink:href="http://hol.osu.edu/spmInfo.html?id=OSUC%20369402" xlink:type="simple">369402</ext-link>) <bold>67</bold> Metasoma, dorsal view Morphbank<xref ref-type="fn" rid="FN25"><sup>25</sup></xref></p></caption><graphic xmlns:xlink="http://www.w3.org/1999/xlink" xlink:href="zookeys-565-029-g013.jpg" position="float" orientation="portrait" xlink:type="simple" id="oo_78279.jpg"/></fig><fig id="F14" position="float" orientation="portrait"><label>Figures 68–71.</label><caption><p>
          <italic><tp:taxon-name><tp:taxon-name-part taxon-name-part-type="genus">Oxyscelio</tp:taxon-name-part> <tp:taxon-name-part taxon-name-part-type="species">teli</tp:taxon-name-part></tp:taxon-name></italic> sp. n., holotype female (<named-content xmlns:xlink="http://www.w3.org/1999/xlink" content-type="dwc:institutional_code" xlink:type="simple">OSUC</named-content> <ext-link xmlns:xlink="http://www.w3.org/1999/xlink" ext-link-type="uri" xlink:href="http://hol.osu.edu/spmInfo.html?id=OSUC%20381658" xlink:type="simple">381658</ext-link>) <bold>68</bold> Head and mesosoma, lateral view <bold>69</bold> Head and mesosoma, dorsal view <bold>70</bold> Head, anterior view <bold>71</bold> Metasoma, dorsal view. Morphbank<xref ref-type="fn" rid="FN26"><sup>26</sup></xref></p></caption><graphic xmlns:xlink="http://www.w3.org/1999/xlink" xlink:href="zookeys-565-029-g014.jpg" position="float" orientation="portrait" xlink:type="simple" id="oo_78282.jpg"/></fig><fig id="F15" position="float" orientation="portrait"><label>Figures 72–77.</label><caption><p>
          <italic><tp:taxon-name><tp:taxon-name-part taxon-name-part-type="genus">Oxyscelio</tp:taxon-name-part> <tp:taxon-name-part taxon-name-part-type="species">xenii</tp:taxon-name-part></tp:taxon-name></italic> sp. n., holotype female (<named-content xmlns:xlink="http://www.w3.org/1999/xlink" content-type="dwc:institutional_code" xlink:type="simple">OSUC</named-content> <ext-link xmlns:xlink="http://www.w3.org/1999/xlink" ext-link-type="uri" xlink:href="http://hol.osu.edu/spmInfo.html?id=OSUC%20369376" xlink:type="simple">369376</ext-link>) <bold>72</bold> Head and mesosoma, lateral view <bold>73</bold> Head and mesosoma, dorsal view <bold>74</bold> Head, anterior view <bold>75</bold> Propodeum, dorsal view <bold>76</bold> Propodeum, dorsolateral view <bold>77</bold> Metasoma, dorsal view. Morphbank<xref ref-type="fn" rid="FN27"><sup>27</sup></xref></p></caption><graphic xmlns:xlink="http://www.w3.org/1999/xlink" xlink:href="zookeys-565-029-g015.jpg" position="float" orientation="portrait" xlink:type="simple" id="oo_78285.jpg"/></fig></sec></tp:treatment-sec><tp:treatment-sec><!--Section generated to contain objects referenced in tp:taxon-treatment.--><fn-group><fn id="FN14"><label>14</label><p>
          <ext-link xmlns:xlink="http://www.w3.org/1999/xlink" xlink:type="simple" ext-link-type="uri" xlink:href="http://www.morphbank.net/?id=854135">http://www.morphbank.net/?id=854135</ext-link>
        </p></fn><fn id="FN27"><label>27</label><p>
          <ext-link xmlns:xlink="http://www.w3.org/1999/xlink" xlink:type="simple" ext-link-type="uri" xlink:href="http://www.morphbank.net/?id=854148">http://www.morphbank.net/?id=854148</ext-link>
        </p></fn><fn id="FN23"><label>23</label><p>
          <ext-link xmlns:xlink="http://www.w3.org/1999/xlink" xlink:type="simple" ext-link-type="uri" xlink:href="http://www.morphbank.net/?id=854144">http://www.morphbank.net/?id=854144</ext-link>
        </p></fn><fn id="FN25"><label>25</label><p>
          <ext-link xmlns:xlink="http://www.w3.org/1999/xlink" xlink:type="simple" ext-link-type="uri" xlink:href="http://www.morphbank.net/?id=854146">http://www.morphbank.net/?id=854146</ext-link>
        </p></fn><fn id="FN15"><label>15</label><p>
          <ext-link xmlns:xlink="http://www.w3.org/1999/xlink" xlink:type="simple" ext-link-type="uri" xlink:href="http://www.morphbank.net/?id=854136">http://www.morphbank.net/?id=854136</ext-link>
        </p></fn><fn id="FN19"><label>19</label><p>
          <ext-link xmlns:xlink="http://www.w3.org/1999/xlink" xlink:type="simple" ext-link-type="uri" xlink:href="http://www.morphbank.net/?id=854140">http://www.morphbank.net/?id=854140</ext-link>
        </p></fn><fn id="FN17"><label>17</label><p>
          <ext-link xmlns:xlink="http://www.w3.org/1999/xlink" xlink:type="simple" ext-link-type="uri" xlink:href="http://www.morphbank.net/?id=854138">http://www.morphbank.net/?id=854138</ext-link>
        </p></fn><fn id="FN22"><label>22</label><p>
          <ext-link xmlns:xlink="http://www.w3.org/1999/xlink" xlink:type="simple" ext-link-type="uri" xlink:href="http://www.morphbank.net/?id=854143">http://www.morphbank.net/?id=854143</ext-link>
        </p></fn><fn id="FN18"><label>18</label><p>
          <ext-link xmlns:xlink="http://www.w3.org/1999/xlink" xlink:type="simple" ext-link-type="uri" xlink:href="http://www.morphbank.net/?id=854139">http://www.morphbank.net/?id=854139</ext-link>
        </p></fn><fn id="FN16"><label>16</label><p>
          <ext-link xmlns:xlink="http://www.w3.org/1999/xlink" xlink:type="simple" ext-link-type="uri" xlink:href="http://www.morphbank.net/?id=854137">http://www.morphbank.net/?id=854137</ext-link>
        </p></fn><fn id="FN21"><label>21</label><p>
          <ext-link xmlns:xlink="http://www.w3.org/1999/xlink" xlink:type="simple" ext-link-type="uri" xlink:href="http://www.morphbank.net/?id=854142">http://www.morphbank.net/?id=854142</ext-link>
        </p></fn><fn id="FN24"><label>24</label><p>
          <ext-link xmlns:xlink="http://www.w3.org/1999/xlink" xlink:type="simple" ext-link-type="uri" xlink:href="http://www.morphbank.net/?id=854145">http://www.morphbank.net/?id=854145</ext-link>
        </p></fn><fn id="FN26"><label>26</label><p>
          <ext-link xmlns:xlink="http://www.w3.org/1999/xlink" xlink:type="simple" ext-link-type="uri" xlink:href="http://www.morphbank.net/?id=854147">http://www.morphbank.net/?id=854147</ext-link>
        </p></fn><fn id="FN20"><label>20</label><p>
          <ext-link xmlns:xlink="http://www.w3.org/1999/xlink" xlink:type="simple" ext-link-type="uri" xlink:href="http://www.morphbank.net/?id=854141">http://www.morphbank.net/?id=854141</ext-link>
        </p></fn></fn-group></tp:treatment-sec><ref-list><ref id="B10"><mixed-citation xmlns:xlink="http://www.w3.org/1999/xlink" xlink:type="simple">
          <person-group><name name-style="western"><surname>Kieffer</surname><given-names>JJ</given-names></name></person-group> (<year>1907</year>) <article-title>Beschreibung neuer Prototrypiden aus Java. (Hym.)</article-title> <source>Zeitschrift für Systematische Hymenopterologie und Dipterologie</source> <volume>7</volume>: <fpage>310</fpage>–<lpage>313</lpage>. <sup>36</sup></mixed-citation></ref><ref id="B2"><mixed-citation xmlns:xlink="http://www.w3.org/1999/xlink" xlink:type="simple">
          <person-group><name name-style="western"><surname>Burks</surname><given-names>RA</given-names></name><name name-style="western"><surname>Masner</surname><given-names>L</given-names></name><name name-style="western"><surname>Johnson</surname><given-names>NF</given-names></name><name name-style="western"><surname>Austin</surname><given-names>A</given-names></name></person-group> (<year>2013</year>) <article-title>Systematics of the parasitic wasp genus <italic><tp:taxon-name><tp:taxon-name-part taxon-name-part-type="genus">Oxyscelio</tp:taxon-name-part></tp:taxon-name></italic> Kieffer (<tp:taxon-name><tp:taxon-name-part taxon-name-part-type="order">Hymenoptera</tp:taxon-name-part></tp:taxon-name>: <tp:taxon-name><tp:taxon-name-part taxon-name-part-type="family">Platygastridae</tp:taxon-name-part></tp:taxon-name> s.l.), Part I: Indo-Malayan and Palearctic fauna.</article-title> <source>ZooKeys</source> <volume>292</volume>: <fpage>1</fpage>–<lpage>263</lpage>.<sup>29</sup> doi: <ext-link xlink:type="simple" ext-link-type="doi" xlink:href="10.3897/zookeys.292.3867">10.3897/zookeys.292.3867</ext-link></mixed-citation></ref><ref id="B3"><mixed-citation xmlns:xlink="http://www.w3.org/1999/xlink" xlink:type="simple">
          <person-group><name name-style="western"><surname>Burks</surname><given-names>RA</given-names></name><name name-style="western"><surname>Masner</surname><given-names>L</given-names></name><name name-style="western"><surname>Johnson</surname><given-names>NF</given-names></name><name name-style="western"><surname>Austin</surname><given-names>A</given-names></name></person-group> (<year>2013</year>) <article-title>Systematics of the parasitic wasp genus <italic><tp:taxon-name><tp:taxon-name-part taxon-name-part-type="genus">Oxyscelio</tp:taxon-name-part></tp:taxon-name></italic> Kieffer (<tp:taxon-name><tp:taxon-name-part taxon-name-part-type="order">Hymenoptera</tp:taxon-name-part></tp:taxon-name>: <tp:taxon-name><tp:taxon-name-part taxon-name-part-type="family">Platygastridae</tp:taxon-name-part></tp:taxon-name> s.l.), Part II: the Australian and south-west Pacific fauna.</article-title> <source>ZooKeys</source> <volume>331</volume>: <fpage>1</fpage>–<lpage>266</lpage>.<sup>30</sup> doi: <ext-link xlink:type="simple" ext-link-type="doi" xlink:href="10.3897/zookeys.331.5152">10.3897/zookeys.331.5152</ext-link></mixed-citation></ref><ref id="B14"><mixed-citation xmlns:xlink="http://www.w3.org/1999/xlink" xlink:type="simple">
          <person-group><name name-style="western"><surname>Szabó</surname><given-names>J</given-names></name></person-group> (<year>1956</year>) <article-title>Neue Gattungen und Arten der Scelioniden aus Ost-Afrika und Mittel-Amerika.</article-title> <source>Opuscula Zoologica (Budapest)</source> <volume>1</volume>: <fpage>47</fpage>–<lpage>52</lpage>. <sup>40</sup></mixed-citation></ref><ref id="B12"><mixed-citation xmlns:xlink="http://www.w3.org/1999/xlink" xlink:type="simple">
          <person-group><name name-style="western"><surname>Masner</surname><given-names>L</given-names></name></person-group> (<year>1976</year>) <article-title>Revisionary notes and keys to world genera of <tp:taxon-name><tp:taxon-name-part taxon-name-part-type="family">Scelionidae</tp:taxon-name-part></tp:taxon-name> (<tp:taxon-name><tp:taxon-name-part taxon-name-part-type="order">Hymenoptera</tp:taxon-name-part></tp:taxon-name>: <tp:taxon-name><tp:taxon-name-part taxon-name-part-type="superfamily">Proctotrupoidea</tp:taxon-name-part></tp:taxon-name>).</article-title> <source>Memoirs of the Entomological Society of Canada</source> <volume>97</volume>: <fpage>1</fpage>–<lpage>87</lpage>.<sup>38</sup> doi: <ext-link xlink:type="simple" ext-link-type="doi" xlink:href="10.4039/entm10897fv">10.4039/entm10897fv</ext-link></mixed-citation></ref></ref-list></tp:taxon-treatment>
