# Supplementary material for: Systematics of the parasitic wasp genus Oxyscelio Kieffer (Hymenoptera, Platygastridae s.l.), part III: African fauna
Source: Zookeys. 2016 Feb 17;(565):29–71. doi: 10.3897/zookeys.565.7185 (PMC4820096; doi:10.3897/zookeys.565.7185)
Supplement: XML Treatment for Oxyscelio absentiae [file zookeys.565.7185-treatment2.xml]

<!DOCTYPE tp:taxon-treatment
  PUBLIC "-//TaxonX//DTD Taxonomic Treatment Publishing DTD v0 20100105//EN" "tax-treatment-NSO.dtd">
<tp:taxon-treatment xmlns:tp="http://www.plazi.org/taxpub"><tp:treatment-meta><kwd-group><label>Taxon classification</label><kwd><named-content content-type="kingdom">Animalia</named-content></kwd><kwd><named-content content-type="order">Hymenoptera</named-content></kwd><kwd><named-content content-type="family">Platygastridae</named-content></kwd></kwd-group><mixed-citation publication-type="journal"><person-group><name><surname>Burks</surname><given-names>Roger A.</given-names></name><name><surname>Masner</surname><given-names>Lubomír</given-names></name><name><surname>Johnson</surname><given-names>Norman F.</given-names></name><name><surname>Austin</surname><given-names>Andrew D.</given-names></name></person-group><article-title>Systematics of the parasitic wasp genus <italic><tp:taxon-name><tp:taxon-name-part taxon-name-part-type="genus">Oxyscelio</tp:taxon-name-part></tp:taxon-name></italic> Kieffer (<tp:taxon-name><tp:taxon-name-part taxon-name-part-type="order">Hymenoptera</tp:taxon-name-part></tp:taxon-name>, <tp:taxon-name><tp:taxon-name-part taxon-name-part-type="family">Platygastridae</tp:taxon-name-part></tp:taxon-name> s.l.), part III: African fauna</article-title><source>Zookeys</source><day>17</day><month>2</month><year>2016</year><volume>2016</volume><issue>565</issue><fpage>29</fpage><lpage>71</lpage><pub-id pub-id-type="doi">10.3897/zookeys.565.7185</pub-id></mixed-citation></tp:treatment-meta><tp:nomenclature><tp:taxon-name>
              <tp:taxon-name-part taxon-name-part-type="genus">Oxyscelio</tp:taxon-name-part>
              <tp:taxon-name-part taxon-name-part-type="species">absentiae</tp:taxon-name-part>
              <object-id xmlns:xlink="http://www.w3.org/1999/xlink" content-type="zoobank" xlink:type="simple">http://zoobank.org/5C78286D-3D78-4825-9EBA-81DCABC13E66</object-id>
              <object-id xmlns:xlink="http://www.w3.org/1999/xlink" xlink:type="simple">http://bioguid.osu.edu/xbiod_concepts/309292</object-id>
            </tp:taxon-name><tp:taxon-authority>Burks</tp:taxon-authority><tp:taxon-status xmlns:xlink="http://www.w3.org/1999/xlink" xlink:type="simple">sp. n.</tp:taxon-status><xref ref-type="fig" rid="F2">Figures 2–5</xref><xref ref-type="fn" rid="FN14">; Morphbank <sup>14</sup></xref></tp:nomenclature><tp:treatment-sec sec-type="Description"><title>Description.</title><p>
            <italic>Female</italic>. Body length 2.5–2.65 mm (n = 4).</p><p>Radicle color: same as scape. A4: broader than long. A5: broader than long. Upper frons: not hood-like. Frontal depression sculpture: with 3 or more broadly interrupted transverse carinae; with 2–4 complete transverse carinae. Median longitudinal elevation in frontal depression: absent. Major sculpture of gena anteroventrally: rugose; umbilicate-punctate. Major sculpture of gena posteroventrally: umbilicate-punctate. Microsculpture of gena anteroventrally: granulate. Microsculpture of gena posteroventrally: granulate. Hyperoccipital carina: not indicated medially. Median carina extending posteriorly from hyperoccipital carina: absent. Lateral connection between hyperoccipital and occipital carinae: absent. Area between vertex and occipital carina: umbilicate-foveate; umbilicate-punctate. Occipital carina medially: uniformly rounded. Lateral corners of occipital carina: absent.</p><p>Mesoscutum anteriorly: steep. Mesoscutal median carina: absent or incomplete. Major sculpture of mesoscutal midlobe anteriorly: umbilicate-foveate. Major sculpture of mesoscutal midlobe posteriorly: umbilicate-foveate. Microsculpture of mesoscutal midlobe anteriorly: granulate. Microsculpture of mesoscutal midlobe posteriorly: absent. Major sculpture of mesoscutellum: umbilicate-foveate. Microsculpture of mesoscutellum medially: punctate. Microsculpture of mesoscutellum laterally: punctate. Number of carinae crossing femoral depression: 4 or more. Mesepimeral sulcus pits: more than 5. Setae along anterior limit of femoral depression: arising from rows of foveae. Metascutellum dorsally: flat or convex. Metascutellar sculpture centrally: with longitudinal carinae. Metascutellar apex: deeply emarginate; shallowly emarginate. Metapleuron above ventral metapleural area: foveate or rugose. Lateral propodeal carinae antero-medially: strongly diverging. Metasomal depression setae: absent. Anterior areoles of metasomal depression: absent. Anterior longitudinal carinae in metasomal depression: absent. Postmarginal vein: present. Fore wing apex: reaching middle of T5. Hind wing vein (Sc+R): interrupted.</p><p>Carinae between T1 midlobe and T1 lateral carina: present. T1 midlobe: obscured by other raised sculpture. T1: with long anterior bulge that reaches metascutellum. T6: longer than broad; as long as broad. Metasomal apex: rounded. Major sculpture of T6: umbilicate-punctate. Microsculpture of T6: absent; granulate.</p></tp:treatment-sec><tp:treatment-sec sec-type="Diagnosis"><title>Diagnosis.</title><p>Both sexes: Hyperoccipital carina absent. Gena with granulate sculpture anteroventrally and posteroventrally. Mesoscutellum without granulate sculpture. Metascutellum much broader than long. Metasomal depression not setose, without median carina; lateral propodeal carinae strongly diverging. Hind wing Sc+R interrupted. T1 with carinae between midlobe and lateral carina. Female: A4 broader than long; T1 midlobe with strong anterior horn.</p></tp:treatment-sec><tp:treatment-sec sec-type="Etymology"><title>Etymology.</title><p>Latin noun, genitive case, meaning “absence.”</p></tp:treatment-sec><tp:treatment-sec sec-type="Link to distribution map"><title>Link to distribution map.</title><p>[<ext-link xmlns:xlink="http://www.w3.org/1999/xlink" xlink:type="simple" ext-link-type="uri" xlink:href="http://hol.osu.edu/map-full.html?id=309292">http://hol.osu.edu/map-full.html?id=309292</ext-link>]</p></tp:treatment-sec><tp:treatment-sec sec-type="material"><title>Material examined.</title><p>Holotype, female: <bold>SOMALIA</bold>: Mogadishu, Shabelle (Shabelli) Valley, Afgooye (Afgoi), 1.II–15.II.1977, malaise trap, F. Bin, <named-content xmlns:xlink="http://www.w3.org/1999/xlink" content-type="dwc:institutional_code" xlink:type="simple">OSUC</named-content> <ext-link xmlns:xlink="http://www.w3.org/1999/xlink" ext-link-type="uri" xlink:href="http://hol.osu.edu/spmInfo.html?id=OSUC%20369416" xlink:type="simple">369416</ext-link> (deposited in <named-content xmlns:xlink="http://www.w3.org/1999/xlink" content-type="dwc:institutional_code" xlink:type="simple">CNCI</named-content>). <italic>Paratypes</italic>: <bold>SOMALIA</bold>: 3 females, <named-content xmlns:xlink="http://www.w3.org/1999/xlink" content-type="dwc:institutional_code" xlink:type="simple">OSUC</named-content> <ext-link xmlns:xlink="http://www.w3.org/1999/xlink" ext-link-type="uri" xlink:href="http://hol.osu.edu/spmInfo.html?id=OSUC%20369414" xlink:type="simple">369414</ext-link>–<ext-link xmlns:xlink="http://www.w3.org/1999/xlink" ext-link-type="uri" xlink:href="http://hol.osu.edu/spmInfo.html?id=OSUC%20369415" xlink:type="simple">369415</ext-link>, <ext-link xmlns:xlink="http://www.w3.org/1999/xlink" ext-link-type="uri" xlink:href="http://hol.osu.edu/spmInfo.html?id=OSUC%20369417" xlink:type="simple">369417</ext-link> (<named-content xmlns:xlink="http://www.w3.org/1999/xlink" content-type="dwc:institutional_code" xlink:type="simple">CNCI</named-content>).</p><!--PageBreak--></tp:treatment-sec><tp:treatment-sec><!--Section generated to contain objects referenced in tp:taxon-treatment.--><fig id="F2" position="float" orientation="portrait"><label>Figures 2–5.</label><caption><p>
          <italic><tp:taxon-name><tp:taxon-name-part taxon-name-part-type="genus">Oxyscelio</tp:taxon-name-part> <tp:taxon-name-part taxon-name-part-type="species">absentiae</tp:taxon-name-part></tp:taxon-name></italic> sp. n., paratype female (<named-content xmlns:xlink="http://www.w3.org/1999/xlink" content-type="dwc:institutional_code" xlink:type="simple">OSUC</named-content> <ext-link xmlns:xlink="http://www.w3.org/1999/xlink" ext-link-type="uri" xlink:href="http://hol.osu.edu/spmInfo.html?id=OSUC%20369414" xlink:type="simple">369414</ext-link>) <bold>2</bold> Head and mesosoma, lateral view <bold>3</bold> Head and mesosoma, dorsal view <bold>4</bold> Hind wing, dorsal view (fw = fore wing, hw = hind wing) <bold>5</bold> Metasoma, dorsal view. Morphbank<xref ref-type="fn" rid="FN14"><sup>14</sup></xref></p></caption><graphic xmlns:xlink="http://www.w3.org/1999/xlink" xlink:href="zookeys-565-029-g002.jpg" position="float" orientation="portrait" xlink:type="simple" id="oo_78254.jpg"/></fig><fn-group><fn id="FN14"><label>14</label><p>
          <ext-link xmlns:xlink="http://www.w3.org/1999/xlink" xlink:type="simple" ext-link-type="uri" xlink:href="http://www.morphbank.net/?id=854135">http://www.morphbank.net/?id=854135</ext-link>
        </p></fn></fn-group></tp:treatment-sec></tp:taxon-treatment>
