# Supplementary material for: Systematics of the parasitic wasp genus Oxyscelio Kieffer (Hymenoptera, Platygastridae s.l.), part III: African fauna
Source: Zookeys. 2016 Feb 17;(565):29–71. doi: 10.3897/zookeys.565.7185 (PMC4820096; doi:10.3897/zookeys.565.7185)
Supplement: XML Treatment for Oxyscelio bicolor [file zookeys.565.7185-treatment3.xml]

<!DOCTYPE tp:taxon-treatment
  PUBLIC "-//TaxonX//DTD Taxonomic Treatment Publishing DTD v0 20100105//EN" "tax-treatment-NSO.dtd">
<tp:taxon-treatment xmlns:tp="http://www.plazi.org/taxpub"><tp:treatment-meta><kwd-group><label>Taxon classification</label><kwd><named-content content-type="kingdom">Animalia</named-content></kwd><kwd><named-content content-type="order">Hymenoptera</named-content></kwd><kwd><named-content content-type="family">Platygastridae</named-content></kwd></kwd-group><mixed-citation publication-type="journal"><person-group><name><surname>Burks</surname><given-names>Roger A.</given-names></name><name><surname>Masner</surname><given-names>Lubomír</given-names></name><name><surname>Johnson</surname><given-names>Norman F.</given-names></name><name><surname>Austin</surname><given-names>Andrew D.</given-names></name></person-group><article-title>Systematics of the parasitic wasp genus <italic><tp:taxon-name><tp:taxon-name-part taxon-name-part-type="genus">Oxyscelio</tp:taxon-name-part></tp:taxon-name></italic> Kieffer (<tp:taxon-name><tp:taxon-name-part taxon-name-part-type="order">Hymenoptera</tp:taxon-name-part></tp:taxon-name>, <tp:taxon-name><tp:taxon-name-part taxon-name-part-type="family">Platygastridae</tp:taxon-name-part></tp:taxon-name> s.l.), part III: African fauna</article-title><source>Zookeys</source><day>17</day><month>2</month><year>2016</year><volume>2016</volume><issue>565</issue><fpage>29</fpage><lpage>71</lpage><pub-id pub-id-type="doi">10.3897/zookeys.565.7185</pub-id></mixed-citation></tp:treatment-meta><tp:nomenclature><tp:taxon-name>
              <tp:taxon-name-part taxon-name-part-type="genus">Oxyscelio</tp:taxon-name-part>
              <tp:taxon-name-part taxon-name-part-type="species">bicolor</tp:taxon-name-part>
              <object-id xmlns:xlink="http://www.w3.org/1999/xlink" content-type="zoobank" xlink:type="simple">http://zoobank.org/FE1CAEFA-4FFD-4ADC-B7A4-55D1F5FA55A6</object-id>
              <object-id xmlns:xlink="http://www.w3.org/1999/xlink" xlink:type="simple">http://bioguid.osu.edu/xbiod_concepts/4310</object-id>
            </tp:taxon-name><tp:taxon-authority>(Szabó)</tp:taxon-authority><tp:taxon-status xmlns:xlink="http://www.w3.org/1999/xlink" xlink:type="simple">comb. n.</tp:taxon-status><xref ref-type="fig" rid="F3">Figures 6–11</xref><xref ref-type="fn" rid="FN15">; Morphbank <sup>15</sup></xref><!--PageBreak--><tp:nomenclature-citation-list><tp:nomenclature-citation><tp:taxon-name><tp:taxon-name-part taxon-name-part-type="genus">Freniger</tp:taxon-name-part> <tp:taxon-name-part taxon-name-part-type="species">bicolor</tp:taxon-name-part></tp:taxon-name><comment><xref ref-type="bibr" rid="B14">Szabó 1956</xref>: 48 (original description); <xref ref-type="bibr" rid="B12">Masner 1976</xref>: 20 (type information).</comment></tp:nomenclature-citation></tp:nomenclature-citation-list></tp:nomenclature><tp:treatment-sec sec-type="Description"><title>Description.</title><p>
            <italic>Female</italic>. Body length 3.15–3.55 mm (n = 5).</p><p>Radicle color: same as scape; darker than scape. A4: longer than broad. A5: broader than long. Upper frons: not hood-like. Frontal depression sculpture: with 1–2 broadly interrupted transverse carinae. Median longitudinal elevation in frontal depression: absent. Major sculpture of gena anteroventrally: umbilicate-foveate; rugose. Major sculpture of gena posteroventrally: rugose; umbilicate-punctate. Microsculpture of gena anteroventrally: granulate. Microsculpture of gena posteroventrally: granulate. Hyperoccipital carina: wrinkle-like. Median carina extending posteriorly from hyperoccipital carina: absent. Lateral connection between hyperoccipital and occipital carinae: absent. Area between vertex and occipital carina: umbilicate-foveate; rugose. Occipital carina medially: uniformly rounded. Lateral corners of occipital carina: absent.</p><p>Mesoscutum anteriorly: not steep. Mesoscutal median carina: absent or incomplete. Major sculpture of mesoscutal midlobe anteriorly: umbilicate-foveate. Major sculpture of mesoscutal midlobe posteriorly: umbilicate-foveate. Microsculpture of mesoscutal midlobe anteriorly: granulate. Microsculpture of mesoscutal midlobe posteriorly: absent; granulate. Major sculpture of mesoscutellum: umbilicate-foveate; obliquely rugose. Microsculpture of mesoscutellum medially: absent. Microsculpture of mesoscutellum laterally: absent. Number of carinae crossing femoral depression: 4 or more. Mesepimeral sulcus pits: more than 5. Setae along anterior limit of femoral depression: arising from rows of foveae. Metascutellum dorsally: concave. Metascutellar sculpture centrally: smooth; rugose. Metascutellar apex: convex or straight. Metapleuron above ventral metapleural area: foveate or rugose. Lateral propodeal carinae antero-medially: weakly diverging. Metasomal depression setae: present. Anterior areoles of metasomal depression: one or more areoles present. Anterior longitudinal carinae in metasomal depression: absent. Postmarginal vein: present. Fore wing apex: reaching apex of T6; reaching beyond T6. Hind wing vein (Sc+R): interrupted.</p><p>Carinae between T1 midlobe and T1 lateral carina: present. T1 midlobe: with 6 or more longitudinal carinae. T1: without anterior bulge. T6: broader than long. Metasomal apex: rounded. Major sculpture of T6: umbilicate-punctate. Microsculpture of T6: granulate.</p><p>
            <italic>Male</italic>. Body length 3.15–3.4 mm (n = 7). A5 tyloid: carina-like, not expanded. A11: longer than broad. T1 midlobe: with 5 longitudinal carinae. Metasomal apex: with acuminate lateral corners.</p></tp:treatment-sec><tp:treatment-sec sec-type="Diagnosis"><title>Diagnosis.</title><p>Both sexes: Hyperoccipital carina wrinkle-like, not connected to occipital carina laterally or medially. Gena with granulate sculpture anteroventrally and pos<!--PageBreak-->teroventrally. Mesoscutellum without granulate sculpture; without punctate sculpture between foveae. Metasomal depression setose, without median carina; lateral propodeal carinae weakly diverging. Hind wing Sc+R interrupted. T1 with carinae between midlobe and lateral carina. Female: A4 longer than broad; T1 without anterior horn.</p></tp:treatment-sec><tp:treatment-sec sec-type="Link to distribution map"><title>Link to distribution map.</title><p>[<ext-link xmlns:xlink="http://www.w3.org/1999/xlink" xlink:type="simple" ext-link-type="uri" xlink:href="http://hol.osu.edu/map-full.html?id=4310">http://hol.osu.edu/map-full.html?id=4310</ext-link>]</p></tp:treatment-sec><tp:treatment-sec sec-type="material"><title>Material examined.</title><p>Holotype, female: <bold>TANZANIA</bold>: Arusha Reg., Upper Arusha (Arusha-Ju), X–1905, Katona, Hym.Typ.No. 9553, Mus.Budapest (deposited in <named-content xmlns:xlink="http://www.w3.org/1999/xlink" content-type="dwc:institutional_code" xlink:type="simple">HNHM</named-content>). Other material: (4 females, 8 males) <bold>KENYA</bold>: 3 females, 7 males, <named-content xmlns:xlink="http://www.w3.org/1999/xlink" content-type="dwc:institutional_code" xlink:type="simple">OSUC</named-content> <!--PageBreak--><ext-link xmlns:xlink="http://www.w3.org/1999/xlink" ext-link-type="uri" xlink:href="http://hol.osu.edu/spmInfo.html?id=OSUC%20369418" xlink:type="simple">369418</ext-link>, <ext-link xmlns:xlink="http://www.w3.org/1999/xlink" ext-link-type="uri" xlink:href="http://hol.osu.edu/spmInfo.html?id=OSUC%20369425" xlink:type="simple">369425</ext-link>–<ext-link xmlns:xlink="http://www.w3.org/1999/xlink" ext-link-type="uri" xlink:href="http://hol.osu.edu/spmInfo.html?id=OSUC%20369433" xlink:type="simple">369433</ext-link> (<named-content xmlns:xlink="http://www.w3.org/1999/xlink" content-type="dwc:institutional_code" xlink:type="simple">CNCI</named-content>). <bold>TANZANIA</bold>: 1 female, 1 male, <named-content xmlns:xlink="http://www.w3.org/1999/xlink" content-type="dwc:institutional_code" xlink:type="simple">OSUC</named-content> <ext-link xmlns:xlink="http://www.w3.org/1999/xlink" ext-link-type="uri" xlink:href="http://hol.osu.edu/spmInfo.html?id=OSUC%20369370" xlink:type="simple">369370</ext-link>–<ext-link xmlns:xlink="http://www.w3.org/1999/xlink" ext-link-type="uri" xlink:href="http://hol.osu.edu/spmInfo.html?id=OSUC%20369371" xlink:type="simple">369371</ext-link> (<named-content xmlns:xlink="http://www.w3.org/1999/xlink" content-type="dwc:institutional_code" xlink:type="simple">CNCI</named-content>).</p></tp:treatment-sec><tp:treatment-sec sec-type="Comments"><title>Comments.</title><p>
            <italic><tp:taxon-name><tp:taxon-name-part taxon-name-part-type="genus">Freniger</tp:taxon-name-part></tp:taxon-name></italic> Szabó represents an unusual species group of African <italic><tp:taxon-name><tp:taxon-name-part taxon-name-part-type="genus">Oxyscelio</tp:taxon-name-part></tp:taxon-name></italic>, with a broadly interrupted hind wing vein (Sc+R). The metasomal depression setae in this and some other African <italic><tp:taxon-name><tp:taxon-name-part taxon-name-part-type="genus">Oxyscelio</tp:taxon-name-part></tp:taxon-name></italic> are rarely found in species outside Africa – only in the two Asian and single Australian species of the <italic>dasymesos</italic> group.</p></tp:treatment-sec><tp:treatment-sec><!--Section generated to contain objects referenced in tp:taxon-treatment.--><fig id="F3" position="float" orientation="portrait"><label>Figures 6–11.</label><caption><p>
          <italic><tp:taxon-name><tp:taxon-name-part taxon-name-part-type="genus">Oxyscelio</tp:taxon-name-part> <tp:taxon-name-part taxon-name-part-type="species">bicolor</tp:taxon-name-part></tp:taxon-name></italic> (Szabó), female (<named-content xmlns:xlink="http://www.w3.org/1999/xlink" content-type="dwc:institutional_code" xlink:type="simple">OSUC</named-content> <ext-link xmlns:xlink="http://www.w3.org/1999/xlink" ext-link-type="uri" xlink:href="http://hol.osu.edu/spmInfo.html?id=OSUC%20369418" xlink:type="simple">369418</ext-link>) <bold>6</bold> Head and mesosoma, lateral view <bold>7</bold> Head and mesosoma, dorsal view <bold>8</bold> Head, anterior view <bold>9</bold> Metasoma, dorsal view. Female (<named-content xmlns:xlink="http://www.w3.org/1999/xlink" content-type="dwc:institutional_code" xlink:type="simple">OSUC</named-content> <ext-link xmlns:xlink="http://www.w3.org/1999/xlink" ext-link-type="uri" xlink:href="http://hol.osu.edu/spmInfo.html?id=OSUC%20369371" xlink:type="simple">369371</ext-link>) <bold>10</bold> Propodeum, dorsolateral view. Male (<named-content xmlns:xlink="http://www.w3.org/1999/xlink" content-type="dwc:institutional_code" xlink:type="simple">OSUC</named-content> <ext-link xmlns:xlink="http://www.w3.org/1999/xlink" ext-link-type="uri" xlink:href="http://hol.osu.edu/spmInfo.html?id=OSUC%20369427" xlink:type="simple">369427</ext-link>) <bold>11</bold> Metasoma, dorsal view. Morphbank<xref ref-type="fn" rid="FN15"><sup>15</sup></xref></p></caption><graphic xmlns:xlink="http://www.w3.org/1999/xlink" xlink:href="zookeys-565-029-g003.jpg" position="float" orientation="portrait" xlink:type="simple" id="oo_78256.jpg"/></fig><fn-group><fn id="FN15"><label>15</label><p>
          <ext-link xmlns:xlink="http://www.w3.org/1999/xlink" xlink:type="simple" ext-link-type="uri" xlink:href="http://www.morphbank.net/?id=854136">http://www.morphbank.net/?id=854136</ext-link>
        </p></fn></fn-group></tp:treatment-sec><ref-list><ref id="B14"><mixed-citation xmlns:xlink="http://www.w3.org/1999/xlink" xlink:type="simple">
          <person-group><name name-style="western"><surname>Szabó</surname><given-names>J</given-names></name></person-group> (<year>1956</year>) <article-title>Neue Gattungen und Arten der Scelioniden aus Ost-Afrika und Mittel-Amerika.</article-title> <source>Opuscula Zoologica (Budapest)</source> <volume>1</volume>: <fpage>47</fpage>–<lpage>52</lpage>. <sup>40</sup></mixed-citation></ref><ref id="B12"><mixed-citation xmlns:xlink="http://www.w3.org/1999/xlink" xlink:type="simple">
          <person-group><name name-style="western"><surname>Masner</surname><given-names>L</given-names></name></person-group> (<year>1976</year>) <article-title>Revisionary notes and keys to world genera of <tp:taxon-name><tp:taxon-name-part taxon-name-part-type="family">Scelionidae</tp:taxon-name-part></tp:taxon-name> (<tp:taxon-name><tp:taxon-name-part taxon-name-part-type="order">Hymenoptera</tp:taxon-name-part></tp:taxon-name>: <tp:taxon-name><tp:taxon-name-part taxon-name-part-type="superfamily">Proctotrupoidea</tp:taxon-name-part></tp:taxon-name>).</article-title> <source>Memoirs of the Entomological Society of Canada</source> <volume>97</volume>: <fpage>1</fpage>–<lpage>87</lpage>.<sup>38</sup> doi: <ext-link xlink:type="simple" ext-link-type="doi" xlink:href="10.4039/entm10897fv">10.4039/entm10897fv</ext-link></mixed-citation></ref></ref-list></tp:taxon-treatment>
