# Supplementary material for: Systematics of the parasitic wasp genus Oxyscelio Kieffer (Hymenoptera, Platygastridae s.l.), part III: African fauna
Source: Zookeys. 2016 Feb 17;(565):29–71. doi: 10.3897/zookeys.565.7185 (PMC4820096; doi:10.3897/zookeys.565.7185)
Supplement: XML Treatment for Oxyscelio galeri [file zookeys.565.7185-treatment4.xml]

<!DOCTYPE tp:taxon-treatment
  PUBLIC "-//TaxonX//DTD Taxonomic Treatment Publishing DTD v0 20100105//EN" "tax-treatment-NSO.dtd">
<tp:taxon-treatment xmlns:tp="http://www.plazi.org/taxpub"><tp:treatment-meta><kwd-group><label>Taxon classification</label><kwd><named-content content-type="kingdom">Animalia</named-content></kwd><kwd><named-content content-type="order">Hymenoptera</named-content></kwd><kwd><named-content content-type="family">Platygastridae</named-content></kwd></kwd-group><mixed-citation publication-type="journal"><person-group><name><surname>Burks</surname><given-names>Roger A.</given-names></name><name><surname>Masner</surname><given-names>Lubomír</given-names></name><name><surname>Johnson</surname><given-names>Norman F.</given-names></name><name><surname>Austin</surname><given-names>Andrew D.</given-names></name></person-group><article-title>Systematics of the parasitic wasp genus <italic><tp:taxon-name><tp:taxon-name-part taxon-name-part-type="genus">Oxyscelio</tp:taxon-name-part></tp:taxon-name></italic> Kieffer (<tp:taxon-name><tp:taxon-name-part taxon-name-part-type="order">Hymenoptera</tp:taxon-name-part></tp:taxon-name>, <tp:taxon-name><tp:taxon-name-part taxon-name-part-type="family">Platygastridae</tp:taxon-name-part></tp:taxon-name> s.l.), part III: African fauna</article-title><source>Zookeys</source><day>17</day><month>2</month><year>2016</year><volume>2016</volume><issue>565</issue><fpage>29</fpage><lpage>71</lpage><pub-id pub-id-type="doi">10.3897/zookeys.565.7185</pub-id></mixed-citation></tp:treatment-meta><tp:nomenclature><tp:taxon-name>
              <tp:taxon-name-part taxon-name-part-type="genus">Oxyscelio</tp:taxon-name-part>
              <tp:taxon-name-part taxon-name-part-type="species">galeri</tp:taxon-name-part>
              <object-id xmlns:xlink="http://www.w3.org/1999/xlink" content-type="zoobank" xlink:type="simple">http://zoobank.org/51C5ECA4-5C4D-402E-A7A4-8F2E7E4995F3</object-id>
              <object-id xmlns:xlink="http://www.w3.org/1999/xlink" xlink:type="simple">http://bioguid.osu.edu/xbiod_concepts/309293</object-id>
            </tp:taxon-name><tp:taxon-authority>Burks</tp:taxon-authority><tp:taxon-status xmlns:xlink="http://www.w3.org/1999/xlink" xlink:type="simple">sp. n.</tp:taxon-status><xref ref-type="fig" rid="F4">Figures 12–15</xref><xref ref-type="fn" rid="FN16">; Morphbank <sup>16</sup></xref></tp:nomenclature><tp:treatment-sec sec-type="Description"><title>Description.</title><p>
            <italic>Male</italic>. Body length 3.95–4.1 mm (n = 5).</p><p>Radicle color: same as scape. A5 tyloid: carina-like, not expanded. A11: longer than broad. Upper frons: hood-like, protruding over pedicel when antenna at rest. Frontal depression sculpture: without transverse or oblique carinae below submedian carina. Median longitudinal elevation in frontal depression: absent. Major sculpture of gena anteroventrally: umbilicate-foveate. Major sculpture of gena posteroventrally: umbilicate-punctate. Microsculpture of gena anteroventrally: granulate. Microsculpture of gena posteroventrally: granulate. Hyperoccipital carina: complete as a sharp carina. Median carina extending posteriorly from hyperoccipital carina: absent. Lateral connection between hyperoccipital and occipital carinae: absent. Area between vertex and occipital carina: umbilicate-foveate; rugose. Occipital carina medially: sinuate with a more strongly arched median portion. Lateral corners of occipital carina: absent.</p><p>Mesoscutum anteriorly: not steep. Mesoscutal median carina: present and complete. Major sculpture of mesoscutal midlobe anteriorly: umbilicate-foveate. Major sculpture of mesoscutal midlobe posteriorly: umbilicate-foveate; transversely rugose; obliquely rugose. Microsculpture of mesoscutal midlobe anteriorly: granulate. Microsculpture of mesoscutal midlobe posteriorly: granulate. Major sculpture of mesoscutellum: umbilicate-foveate; obliquely rugose. Microsculpture of mesoscutellum medially: granulate. Microsculpture of mesoscutellum laterally: granulate. Number of carinae crossing femoral depression: 4 or more. Mesepimeral sulcus pits: more than 5. Setae along anterior limit of femoral depression: arising from rows of foveae. Metascutellum dorsally: concave. Metascutellar sculpture centrally: with longitudinal carinae. Metascutellar apex: sharply acuminate. Metapleuron above ventral metapleural area: foveate or rugose. Lateral propodeal carinae antero-medially: strongly diverging. Metasomal depression setae: absent. Anterior areoles of metasomal depression: absent. Anterior longitudinal carinae in metasomal depression: absent. Postmarginal vein: present. Hind wing vein (Sc+R): not interrupted.</p><p>Carinae between T1 midlobe and T1 lateral carina: absent. T1 midlobe: with 4 longitudinal carinae. Metasomal apex: with no distinct corners.</p></tp:treatment-sec><tp:treatment-sec sec-type="Diagnosis"><title>Diagnosis.</title><p>Both sexes: Frontal depression forming hood-like structure (deep and with strongly protruding submedian carina that overhangs pedicels). Hyperoccipital carina present and sharp, not connected to occipital carina laterally; median carina between hyperoccipital carina and occipital carina absent. Gena with granulate sculpture anteroventrally and posteroventrally. Mesoscutellum with granulate sculpture. Metascutellum acuminate apically. Metasomal depression without median carina; lateral propodeal carinae strongly diverging. Hind wing Sc+R complete.</p></tp:treatment-sec><tp:treatment-sec sec-type="Etymology"><title>Etymology.</title><p>Latin noun, genitive case, referring to a kind of helmet.</p></tp:treatment-sec><tp:treatment-sec sec-type="Link to distribution map"><title>Link to distribution map.</title><p>[<ext-link xmlns:xlink="http://www.w3.org/1999/xlink" xlink:type="simple" ext-link-type="uri" xlink:href="http://hol.osu.edu/map-full.html?id=309293">http://hol.osu.edu/map-full.html?id=309293</ext-link>]</p></tp:treatment-sec><tp:treatment-sec sec-type="material"><title>Material examined.</title><p>Holotype, female: <bold>CAMEROON</bold>: Centre Prov., Mbalmayo, VII–1993, malaise trap, P. Eggleton, <named-content xmlns:xlink="http://www.w3.org/1999/xlink" content-type="dwc:institutional_code" xlink:type="simple">OSUC</named-content> <ext-link xmlns:xlink="http://www.w3.org/1999/xlink" ext-link-type="uri" xlink:href="http://hol.osu.edu/spmInfo.html?id=OSUC%20369356" xlink:type="simple">369356</ext-link> (deposited in <abbrev xmlns:xlink="http://www.w3.org/1999/xlink" content-type="institution" xlink:title="The Natural History Museum, London, United Kingdom" xlink:type="simple">BMNH</abbrev>). <italic>Paratypes</italic>: ﻿﻿<bold>CAMEROON</bold>: 5 males, <named-content xmlns:xlink="http://www.w3.org/1999/xlink" content-type="dwc:institutional_code" xlink:type="simple">OSUC</named-content> <ext-link xmlns:xlink="http://www.w3.org/1999/xlink" ext-link-type="uri" xlink:href="http://hol.osu.edu/spmInfo.html?id=OSUC%20369353" xlink:type="simple">369353</ext-link>–<ext-link xmlns:xlink="http://www.w3.org/1999/xlink" ext-link-type="uri" xlink:href="http://hol.osu.edu/spmInfo.html?id=OSUC%20369355" xlink:type="simple">369355</ext-link> (<named-content xmlns:xlink="http://www.w3.org/1999/xlink" content-type="dwc:institutional_code" xlink:type="simple">CNCI</named-content>), <ext-link xmlns:xlink="http://www.w3.org/1999/xlink" ext-link-type="uri" xlink:href="http://hol.osu.edu/spmInfo.html?id=OSUC%20369357" xlink:type="simple">369357</ext-link>–<ext-link xmlns:xlink="http://www.w3.org/1999/xlink" ext-link-type="uri" xlink:href="http://hol.osu.edu/spmInfo.html?id=OSUC%20369358" xlink:type="simple">369358</ext-link> (<abbrev xmlns:xlink="http://www.w3.org/1999/xlink" content-type="institution" xlink:title="The Natural History Museum, London, United Kingdom" xlink:type="simple">BMNH</abbrev>).</p></tp:treatment-sec><tp:treatment-sec sec-type="Comments"><title>Comments.</title><p>The other members of the <italic><tp:taxon-name><tp:taxon-name-part taxon-name-part-type="species">cuculli</tp:taxon-name-part></tp:taxon-name></italic> group are widespread in Asia, including China and India. <italic><tp:taxon-name><tp:taxon-name-part taxon-name-part-type="genus">Oxyscelio</tp:taxon-name-part> <tp:taxon-name-part taxon-name-part-type="species">galeri</tp:taxon-name-part></tp:taxon-name></italic> is distinct within this group due to its acuminate metascutellum.</p><!--PageBreak--></tp:treatment-sec><tp:treatment-sec><!--Section generated to contain objects referenced in tp:taxon-treatment.--><fig id="F4" position="float" orientation="portrait"><label>Figures 12–15.</label><caption><p>
          <italic><tp:taxon-name><tp:taxon-name-part taxon-name-part-type="genus">Oxyscelio</tp:taxon-name-part> <tp:taxon-name-part taxon-name-part-type="species">galeri</tp:taxon-name-part></tp:taxon-name></italic> sp. n., paratype male (<named-content xmlns:xlink="http://www.w3.org/1999/xlink" content-type="dwc:institutional_code" xlink:type="simple">OSUC</named-content> <ext-link xmlns:xlink="http://www.w3.org/1999/xlink" ext-link-type="uri" xlink:href="http://hol.osu.edu/spmInfo.html?id=OSUC%20369355" xlink:type="simple">369355</ext-link>) <bold>12</bold> Head and mesosoma, lateral view <bold>13</bold> Head and mesosoma, dorsal view <bold>14</bold> Head, anterior view <bold>15</bold> Metasoma, dorsal view. Morphbank<xref ref-type="fn" rid="FN16"><sup>16</sup></xref></p></caption><graphic xmlns:xlink="http://www.w3.org/1999/xlink" xlink:href="zookeys-565-029-g004.jpg" position="float" orientation="portrait" xlink:type="simple" id="oo_78259.jpg"/></fig><fn-group><fn id="FN16"><label>16</label><p>
          <ext-link xmlns:xlink="http://www.w3.org/1999/xlink" xlink:type="simple" ext-link-type="uri" xlink:href="http://www.morphbank.net/?id=854137">http://www.morphbank.net/?id=854137</ext-link>
        </p></fn></fn-group></tp:treatment-sec></tp:taxon-treatment>
