# Supplementary material for: Systematics of the parasitic wasp genus Oxyscelio Kieffer (Hymenoptera, Platygastridae s.l.), part III: African fauna
Source: Zookeys. 2016 Feb 17;(565):29–71. doi: 10.3897/zookeys.565.7185 (PMC4820096; doi:10.3897/zookeys.565.7185)
Supplement: XML Treatment for Oxyscelio intensionis [file zookeys.565.7185-treatment7.xml]

<!DOCTYPE tp:taxon-treatment
  PUBLIC "-//TaxonX//DTD Taxonomic Treatment Publishing DTD v0 20100105//EN" "tax-treatment-NSO.dtd">
<tp:taxon-treatment xmlns:tp="http://www.plazi.org/taxpub"><tp:treatment-meta><kwd-group><label>Taxon classification</label><kwd><named-content content-type="kingdom">Animalia</named-content></kwd><kwd><named-content content-type="order">Hymenoptera</named-content></kwd><kwd><named-content content-type="family">Platygastridae</named-content></kwd></kwd-group><mixed-citation publication-type="journal"><person-group><name><surname>Burks</surname><given-names>Roger A.</given-names></name><name><surname>Masner</surname><given-names>Lubomír</given-names></name><name><surname>Johnson</surname><given-names>Norman F.</given-names></name><name><surname>Austin</surname><given-names>Andrew D.</given-names></name></person-group><article-title>Systematics of the parasitic wasp genus <italic><tp:taxon-name><tp:taxon-name-part taxon-name-part-type="genus">Oxyscelio</tp:taxon-name-part></tp:taxon-name></italic> Kieffer (<tp:taxon-name><tp:taxon-name-part taxon-name-part-type="order">Hymenoptera</tp:taxon-name-part></tp:taxon-name>, <tp:taxon-name><tp:taxon-name-part taxon-name-part-type="family">Platygastridae</tp:taxon-name-part></tp:taxon-name> s.l.), part III: African fauna</article-title><source>Zookeys</source><day>17</day><month>2</month><year>2016</year><volume>2016</volume><issue>565</issue><fpage>29</fpage><lpage>71</lpage><pub-id pub-id-type="doi">10.3897/zookeys.565.7185</pub-id></mixed-citation></tp:treatment-meta><tp:nomenclature><tp:taxon-name>
              <tp:taxon-name-part taxon-name-part-type="genus">Oxyscelio</tp:taxon-name-part>
              <tp:taxon-name-part taxon-name-part-type="species">intensionis</tp:taxon-name-part>
              <object-id xmlns:xlink="http://www.w3.org/1999/xlink" content-type="zoobank" xlink:type="simple">http://zoobank.org/828EFF7A-C702-46CA-8E73-C523925A3ABC</object-id>
              <object-id xmlns:xlink="http://www.w3.org/1999/xlink" xlink:type="simple">http://bioguid.osu.edu/xbiod_concepts/309296</object-id>
            </tp:taxon-name><tp:taxon-authority>Burks</tp:taxon-authority><tp:taxon-status xmlns:xlink="http://www.w3.org/1999/xlink" xlink:type="simple">sp. n.</tp:taxon-status><xref ref-type="fig" rid="F7">Figures 28–33</xref><xref ref-type="fn" rid="FN19">; Morphbank <sup>19</sup></xref><!--PageBreak--></tp:nomenclature><tp:treatment-sec sec-type="Description"><title>Description.</title><p>
            <italic>Male</italic>. Body length 3.55 mm (n = 1).</p><p>Radicle color: same as scape. A5 tyloid: carina-like, not expanded. A11: longer than broad. Upper frons: not hood-like. Frontal depression sculpture: without transverse or oblique carinae below submedian carina. Median longitudinal elevation in frontal depression: present. Major sculpture of gena anteroventrally: rugose; umbilicate-punctate. Major sculpture of gena posteroventrally: rugose; umbilicate-punctate. Microsculpture of gena anteroventrally: absent. Microsculpture of gena posteroventrally: absent. Hyperoccipital carina: wrinkle-like. Median carina extending posteriorly from hyperoccipital carina: absent. Lateral connection between hyperoccipital and occipital carinae: absent. Area between vertex and occipital carina: umbilicate-foveate; rugose. Occipital carina medially: uniformly rounded. Lateral corners of occipital carina: absent.</p><p>Mesoscutum anteriorly: not steep. Mesoscutal median carina: absent or incomplete. Major sculpture of mesoscutal midlobe anteriorly: umbilicate-foveate. Major sculpture of mesoscutal midlobe posteriorly: umbilicate-foveate. Microsculpture of mesoscutal midlobe anteriorly: granulate. Microsculpture of mesoscutal midlobe posteriorly: absent. Major sculpture of mesoscutellum: umbilicate-foveate; longitudinally rugose. Microsculpture of mesoscutellum medially: absent. Microsculpture of mesoscutellum laterally: absent. Number of carinae crossing femoral depression: 4 or more. Mesepimeral sulcus pits: more than 5. Setae along anterior limit of femoral depression: arising from tiny pits. Metascutellum dorsally: concave. Metascutellar sculpture centrally: smooth. Metascutellar apex: convex or straight. Metapleuron above ventral metapleural area: crossed by carinae. Lateral propodeal carinae antero-medially: weakly diverging. Metasomal depression setae: present. Anterior areoles of metasomal depression: one or more areoles present. Anterior longitudinal carinae in metasomal depression: absent. Postmarginal vein: present. Hind wing vein (Sc+R): not interrupted.</p><p>Carinae between T1 midlobe and T1 lateral carina: absent. T1 midlobe: with 5 longitudinal carinae. Metasomal apex: with no distinct corners.</p></tp:treatment-sec><tp:treatment-sec sec-type="Diagnosis"><title>Diagnosis.</title><p>Both sexes: Hyperoccipital carina wrinkle-like, not connected to occipital carina laterally or medially. Frontal depression with median carina. Mesoscutellum without granulate sculpture. Metasomal depression setose; lateral propodeal carinae broadly separated. Hind wing Sc+R not interrupted. Male: T7 without acuminate lateral corners.</p></tp:treatment-sec><tp:treatment-sec sec-type="Etymology"><title>Etymology.</title><p>Latin noun, genitive case, meaning “an extension.”</p></tp:treatment-sec><tp:treatment-sec sec-type="Link to distribution map"><title>Link to distribution map.</title><p>[<ext-link xmlns:xlink="http://www.w3.org/1999/xlink" xlink:type="simple" ext-link-type="uri" xlink:href="http://hol.osu.edu/map-full.html?id=309296">http://hol.osu.edu/map-full.html?id=309296</ext-link>]</p></tp:treatment-sec><tp:treatment-sec sec-type="material"><title>Material examined.</title><p>Holotype, male: <bold>TANZANIA</bold>: Iringa Reg., Kilolo Dist., Udzungwa (Uzungwa) Mts., Luwala (Luwato) Camp area, semi-evergreen montane tropical <!--PageBreak-->virgin forest edge, Ndundulu Forest, 1880m, 18.I–25.I.2007, malaise trap, L. A. Hansen &amp; A. Hedayat, <named-content xmlns:xlink="http://www.w3.org/1999/xlink" content-type="dwc:institutional_code" xlink:type="simple">OSUC</named-content> <ext-link xmlns:xlink="http://www.w3.org/1999/xlink" ext-link-type="uri" xlink:href="http://hol.osu.edu/spmInfo.html?id=OSUC%20369369" xlink:type="simple">369369</ext-link> (deposited in <abbrev xmlns:xlink="http://www.w3.org/1999/xlink" content-type="institution" xlink:title="The Natural History Museum, London, United Kingdom" xlink:type="simple">BMNH</abbrev>).</p></tp:treatment-sec><tp:treatment-sec sec-type="Comments"><title>Comments.</title><p>
            <italic><tp:taxon-name><tp:taxon-name-part taxon-name-part-type="genus">Oxyscelio</tp:taxon-name-part> <tp:taxon-name-part taxon-name-part-type="species">intensionis</tp:taxon-name-part></tp:taxon-name></italic> bears some resemblance to several Australian species of the <italic>aciculae</italic> group, especially to <italic><tp:taxon-name><tp:taxon-name-part taxon-name-part-type="genus">Oxyscelio</tp:taxon-name-part> <tp:taxon-name-part taxon-name-part-type="species">divisionis</tp:taxon-name-part></tp:taxon-name></italic> Burks. None of the species within that group has a setose metasomal depression.</p><!--PageBreak--></tp:treatment-sec><tp:treatment-sec><!--Section generated to contain objects referenced in tp:taxon-treatment.--><fig id="F7" position="float" orientation="portrait"><label>Figures 28–33.</label><caption><p>
          <italic><tp:taxon-name><tp:taxon-name-part taxon-name-part-type="genus">Oxyscelio</tp:taxon-name-part> <tp:taxon-name-part taxon-name-part-type="species">intensionis</tp:taxon-name-part></tp:taxon-name></italic> sp. n., holotype male (<named-content xmlns:xlink="http://www.w3.org/1999/xlink" content-type="dwc:institutional_code" xlink:type="simple">OSUC</named-content> <ext-link xmlns:xlink="http://www.w3.org/1999/xlink" ext-link-type="uri" xlink:href="http://hol.osu.edu/spmInfo.html?id=OSUC%20369369" xlink:type="simple">369369</ext-link>) <bold>28</bold> Head and mesosoma, lateral view <bold>29</bold> Head and mesosoma, dorsal view <bold>30</bold> Head, anterior view <bold>31</bold> Metasoma, dorsal view <bold>32</bold> Propodeum, dorsal view <bold>33</bold> Propodeum, dorsolateral view. Morphbank<xref ref-type="fn" rid="FN19"><sup>19</sup></xref></p></caption><graphic xmlns:xlink="http://www.w3.org/1999/xlink" xlink:href="zookeys-565-029-g007.jpg" position="float" orientation="portrait" xlink:type="simple" id="oo_78267.jpg"/></fig><fn-group><fn id="FN19"><label>19</label><p>
          <ext-link xmlns:xlink="http://www.w3.org/1999/xlink" xlink:type="simple" ext-link-type="uri" xlink:href="http://www.morphbank.net/?id=854140">http://www.morphbank.net/?id=854140</ext-link>
        </p></fn></fn-group></tp:treatment-sec></tp:taxon-treatment>
