# Supplementary material for: Systematics of the parasitic wasp genus Oxyscelio Kieffer (Hymenoptera, Platygastridae s.l.), part III: African fauna
Source: Zookeys. 2016 Feb 17;(565):29–71. doi: 10.3897/zookeys.565.7185 (PMC4820096; doi:10.3897/zookeys.565.7185)
Supplement: XML Treatment for Oxyscelio nemesis [file zookeys.565.7185-treatment11.xml]

<!DOCTYPE tp:taxon-treatment
  PUBLIC "-//TaxonX//DTD Taxonomic Treatment Publishing DTD v0 20100105//EN" "tax-treatment-NSO.dtd">
<tp:taxon-treatment xmlns:tp="http://www.plazi.org/taxpub"><tp:treatment-meta><kwd-group><label>Taxon classification</label><kwd><named-content content-type="kingdom">Animalia</named-content></kwd><kwd><named-content content-type="order">Hymenoptera</named-content></kwd><kwd><named-content content-type="family">Platygastridae</named-content></kwd></kwd-group><mixed-citation publication-type="journal"><person-group><name><surname>Burks</surname><given-names>Roger A.</given-names></name><name><surname>Masner</surname><given-names>Lubomír</given-names></name><name><surname>Johnson</surname><given-names>Norman F.</given-names></name><name><surname>Austin</surname><given-names>Andrew D.</given-names></name></person-group><article-title>Systematics of the parasitic wasp genus <italic><tp:taxon-name><tp:taxon-name-part taxon-name-part-type="genus">Oxyscelio</tp:taxon-name-part></tp:taxon-name></italic> Kieffer (<tp:taxon-name><tp:taxon-name-part taxon-name-part-type="order">Hymenoptera</tp:taxon-name-part></tp:taxon-name>, <tp:taxon-name><tp:taxon-name-part taxon-name-part-type="family">Platygastridae</tp:taxon-name-part></tp:taxon-name> s.l.), part III: African fauna</article-title><source>Zookeys</source><day>17</day><month>2</month><year>2016</year><volume>2016</volume><issue>565</issue><fpage>29</fpage><lpage>71</lpage><pub-id pub-id-type="doi">10.3897/zookeys.565.7185</pub-id></mixed-citation></tp:treatment-meta><tp:nomenclature><tp:taxon-name>
              <tp:taxon-name-part taxon-name-part-type="genus">Oxyscelio</tp:taxon-name-part>
              <tp:taxon-name-part taxon-name-part-type="species">nemesis</tp:taxon-name-part>
              <object-id xmlns:xlink="http://www.w3.org/1999/xlink" content-type="zoobank" xlink:type="simple">http://zoobank.org/378ACB70-2B66-476E-8E7C-1F4AA4856FFC</object-id>
              <object-id xmlns:xlink="http://www.w3.org/1999/xlink" xlink:type="simple">http://bioguid.osu.edu/xbiod_concepts/312620</object-id>
            </tp:taxon-name><tp:taxon-authority>Burks</tp:taxon-authority><tp:taxon-status xmlns:xlink="http://www.w3.org/1999/xlink" xlink:type="simple">sp. n.</tp:taxon-status><xref ref-type="fig" rid="F11">Figures 52–57</xref><xref ref-type="fn" rid="FN23">; Morphbank <sup>23</sup></xref><!--PageBreak--></tp:nomenclature><tp:treatment-sec sec-type="Description"><title>Description.</title><p>Female. Body length 4.8 mm (n = 1).</p><!--PageBreak--><p>Radicle color: darker than scape. A4: broader than long. A5: broader than long. Upper frons: not hood-like. Frontal depression sculpture: without transverse or oblique carinae below submedian carina. Median longitudinal elevation in frontal depression: absent. Major sculpture of gena anteroventrally: umbilicate-foveate. Major sculpture of gena posteroventrally: rugose; umbilicate-punctate. Microsculpture of gena anteroventrally: absent. Microsculpture of gena posteroventrally: granulate. Hyperoccipital carina: wrinkle-like. Median carina extending posteriorly from hyperoccipital carina: absent. Lateral connection between hyperoccipital and occipital carinae: absent. Area <!--PageBreak-->between vertex and occipital carina: umbilicate-foveate; umbilicate-punctate. Occipital carina medially: with nearly flat angular median portion. Lateral corners of occipital carina: sharp and protruding corners present.</p><p>Mesoscutum anteriorly: steep. Mesoscutal median carina: absent or incomplete. Major sculpture of mesoscutal midlobe anteriorly: umbilicate-foveate. Major sculpture of mesoscutal midlobe posteriorly: umbilicate-foveate. Microsculpture of mesoscutal midlobe anteriorly: granulate. Microsculpture of mesoscutal midlobe posteriorly: granulate. Major sculpture of mesoscutellum: umbilicate-foveate. Microsculpture of mesoscutellum medially: granulate. Microsculpture of mesoscutellum laterally: granulate. Number of carinae crossing femoral depression: 4 or more. Mesepimeral sulcus pits: more than 5. Setae along anterior limit of femoral depression: arising from rows of foveae. Metascutellum dorsally: flat or convex. Metascutellar sculpture centrally: rugose. Metascutellar apex: convex or straight. Metapleuron above ventral metapleural area: crossed by carinae; foveate or rugose. Lateral propodeal carinae antero-medially: weakly diverging. Metasomal depression setae: present. Anterior areoles of metasomal depression: absent. Anterior longitudinal carinae in metasomal depression: absent. Postmarginal vein: absent. Fore wing apex: reaching apex of T5. Hind wing vein (Sc+R): not interrupted.</p><p>Carinae between T1 midlobe and T1 lateral carina: absent. T1 midlobe: with 4 longitudinal carinae. T1: without anterior bulge. T6: longer than broad. Metasomal apex: rounded. Major sculpture of T6: umbilicate-punctate. Microsculpture of T6: granulate.</p></tp:treatment-sec><tp:treatment-sec sec-type="Diagnosis"><title>Diagnosis.</title><p>Both sexes: Hyperoccipital carina wrinkle-like, not connected to occipital carina laterally; median carina between hyperoccipital and occipital carinae absent; occipital carina nearly flat medially. Mesoscutellum with granulate sculpture. Metasomal depression setose, without median carina; lateral propodeal carinae weakly diverging. Hind wing Sc+R vein complete. Female: T6 rounded apically.</p></tp:treatment-sec><tp:treatment-sec sec-type="Etymology"><title>Etymology.</title><p>Latin noun, genitive case.</p></tp:treatment-sec><tp:treatment-sec sec-type="Link to distribution map"><title>Link to distribution map.</title><p>[<ext-link xmlns:xlink="http://www.w3.org/1999/xlink" xlink:type="simple" ext-link-type="uri" xlink:href="http://hol.osu.edu/map-full.html?id=312620">http://hol.osu.edu/map-full.html?id=312620</ext-link>]</p></tp:treatment-sec><tp:treatment-sec sec-type="material"><title>Material examined.</title><p>Holotype, female: <bold>NIGERIA</bold>: Oyo St., International Institute of Tropical Agriculture (<named-content xmlns:xlink="http://www.w3.org/1999/xlink" content-type="dwc:institutional_code" xlink:type="simple">IITA</named-content>), Ibadan, XI–1987, pan trap, J. S. Noyes, <named-content xmlns:xlink="http://www.w3.org/1999/xlink" content-type="dwc:institutional_code" xlink:type="simple">OSUC</named-content> <ext-link xmlns:xlink="http://www.w3.org/1999/xlink" ext-link-type="uri" xlink:href="http://hol.osu.edu/spmInfo.html?id=OSUC%20369379" xlink:type="simple">369379</ext-link> (deposited in <abbrev xmlns:xlink="http://www.w3.org/1999/xlink" content-type="institution" xlink:title="The Natural History Museum, London, United Kingdom" xlink:type="simple">BMNH</abbrev>).</p></tp:treatment-sec><tp:treatment-sec sec-type="Comments"><title>Comments.</title><p>
            <italic><tp:taxon-name><tp:taxon-name-part taxon-name-part-type="genus">Oxyscelio</tp:taxon-name-part> <tp:taxon-name-part taxon-name-part-type="species">nemesis</tp:taxon-name-part></tp:taxon-name></italic> strongly resembles <italic><tp:taxon-name><tp:taxon-name-part taxon-name-part-type="genus">Oxyscelio</tp:taxon-name-part> <tp:taxon-name-part taxon-name-part-type="species">io</tp:taxon-name-part></tp:taxon-name></italic>, and they both vaguely resemble <italic><tp:taxon-name><tp:taxon-name-part taxon-name-part-type="genus">Oxyscelio</tp:taxon-name-part> <tp:taxon-name-part taxon-name-part-type="species">teli</tp:taxon-name-part></tp:taxon-name></italic>. These three species together may form a monophyletic species complex, but such a grouping would currently be difficult to fully distinguish from similar African species. It can be roughly defined by the medially more or less flat occipital carina, but this feature in <italic><tp:taxon-name><tp:taxon-name-part taxon-name-part-type="genus">Oxyscelio</tp:taxon-name-part> <tp:taxon-name-part taxon-name-part-type="species">io</tp:taxon-name-part></tp:taxon-name></italic> is variable and sometimes not greatly different from that of some excluded African species.</p><p>The shape of the head of this species and the carinate margin of the antennal scribe make it superficially similar to the genus <italic><tp:taxon-name><tp:taxon-name-part taxon-name-part-type="genus">Baryconus</tp:taxon-name-part></tp:taxon-name></italic> Förster. The fore wing venation, however, makes it clear that this is an <italic><tp:taxon-name><tp:taxon-name-part taxon-name-part-type="genus">Oxyscelio</tp:taxon-name-part></tp:taxon-name></italic>: it lacks elongate marginal and postmarginal veins, and the stigma vein arises from the upturned apical portion of the submarginal vein.</p><!--PageBreak--></tp:treatment-sec><tp:treatment-sec><!--Section generated to contain objects referenced in tp:taxon-treatment.--><fig id="F11" position="float" orientation="portrait"><label>Figures 52–57.</label><caption><p>
          <italic><tp:taxon-name><tp:taxon-name-part taxon-name-part-type="genus">Oxyscelio</tp:taxon-name-part> <tp:taxon-name-part taxon-name-part-type="species">nemesis</tp:taxon-name-part></tp:taxon-name></italic> sp. n., holotype female (<named-content xmlns:xlink="http://www.w3.org/1999/xlink" content-type="dwc:institutional_code" xlink:type="simple">OSUC</named-content> <ext-link xmlns:xlink="http://www.w3.org/1999/xlink" ext-link-type="uri" xlink:href="http://hol.osu.edu/spmInfo.html?id=OSUC%20369379" xlink:type="simple">369379</ext-link>) <bold>52</bold> Head and mesosoma, lateral view <bold>53</bold> Head and mesosoma, dorsal view <bold>54</bold> Head, anterior view <bold>55</bold> Metasoma, dorsal view <bold>56</bold> Propodeum, dorsal view <bold>57</bold> Propodeum, dorsolateral view. Morphbank<xref ref-type="fn" rid="FN23"><sup>23</sup></xref></p></caption><graphic xmlns:xlink="http://www.w3.org/1999/xlink" xlink:href="zookeys-565-029-g011.jpg" position="float" orientation="portrait" xlink:type="simple" id="oo_78275.jpg"/></fig><fn-group><fn id="FN23"><label>23</label><p>
          <ext-link xmlns:xlink="http://www.w3.org/1999/xlink" xlink:type="simple" ext-link-type="uri" xlink:href="http://www.morphbank.net/?id=854144">http://www.morphbank.net/?id=854144</ext-link>
        </p></fn></fn-group></tp:treatment-sec></tp:taxon-treatment>
