# Supplementary material for: Systematics of the parasitic wasp genus Oxyscelio Kieffer (Hymenoptera, Platygastridae s.l.), part III: African fauna
Source: Zookeys. 2016 Feb 17;(565):29–71. doi: 10.3897/zookeys.565.7185 (PMC4820096; doi:10.3897/zookeys.565.7185)
Supplement: XML Treatment for Oxyscelio teli [file zookeys.565.7185-treatment14.xml]

<!DOCTYPE tp:taxon-treatment
  PUBLIC "-//TaxonX//DTD Taxonomic Treatment Publishing DTD v0 20100105//EN" "tax-treatment-NSO.dtd">
<tp:taxon-treatment xmlns:tp="http://www.plazi.org/taxpub"><tp:treatment-meta><kwd-group><label>Taxon classification</label><kwd><named-content content-type="kingdom">Animalia</named-content></kwd><kwd><named-content content-type="order">Hymenoptera</named-content></kwd><kwd><named-content content-type="family">Platygastridae</named-content></kwd></kwd-group><mixed-citation publication-type="journal"><person-group><name><surname>Burks</surname><given-names>Roger A.</given-names></name><name><surname>Masner</surname><given-names>Lubomír</given-names></name><name><surname>Johnson</surname><given-names>Norman F.</given-names></name><name><surname>Austin</surname><given-names>Andrew D.</given-names></name></person-group><article-title>Systematics of the parasitic wasp genus <italic><tp:taxon-name><tp:taxon-name-part taxon-name-part-type="genus">Oxyscelio</tp:taxon-name-part></tp:taxon-name></italic> Kieffer (<tp:taxon-name><tp:taxon-name-part taxon-name-part-type="order">Hymenoptera</tp:taxon-name-part></tp:taxon-name>, <tp:taxon-name><tp:taxon-name-part taxon-name-part-type="family">Platygastridae</tp:taxon-name-part></tp:taxon-name> s.l.), part III: African fauna</article-title><source>Zookeys</source><day>17</day><month>2</month><year>2016</year><volume>2016</volume><issue>565</issue><fpage>29</fpage><lpage>71</lpage><pub-id pub-id-type="doi">10.3897/zookeys.565.7185</pub-id></mixed-citation></tp:treatment-meta><tp:nomenclature><tp:taxon-name>
              <tp:taxon-name-part taxon-name-part-type="genus">Oxyscelio</tp:taxon-name-part>
              <tp:taxon-name-part taxon-name-part-type="species">teli</tp:taxon-name-part>
              <object-id xmlns:xlink="http://www.w3.org/1999/xlink" content-type="zoobank" xlink:type="simple">http://zoobank.org/936A2811-698F-49A3-8ACF-C3DCA5D61F7F</object-id>
              <object-id xmlns:xlink="http://www.w3.org/1999/xlink" xlink:type="simple">http://bioguid.osu.edu/xbiod_concepts/309304</object-id>
            </tp:taxon-name><tp:taxon-authority>Burks</tp:taxon-authority><tp:taxon-status xmlns:xlink="http://www.w3.org/1999/xlink" xlink:type="simple">sp. n.</tp:taxon-status><xref ref-type="fig" rid="F14">Figures 68–71</xref><xref ref-type="fn" rid="FN26">; Morphbank <sup>26</sup></xref></tp:nomenclature><tp:treatment-sec sec-type="Description"><title>Description.</title><p>
            <italic>Female</italic>. Body length 3.2–3.35 mm (n = 4).</p><p>Radicle color: same as scape; darker than scape. A4: broader than long; as long as broad. A5: broader than long. Upper frons: not hood-like. Frontal depression sculpture: with 2–4 complete transverse carinae. Median longitudinal elevation in frontal depression: absent. Major sculpture of gena anteroventrally: umbilicate-foveate; rugose. Major sculpture of gena posteroventrally: umbilicate-foveate; rugose. Microsculpture of gena anteroventrally: absent; granulate. Microsculpture of gena posteroventrally: granulate. Hyperoccipital carina: wrinkle-like. Median carina extending posteriorly from hyperoccipital carina: present, complete. Lateral connection between hyperoccipital and occipital carinae: present as a rounded elevation. Area between vertex and occipital carina: rugose; umbilicate-punctate. Occipital carina medially: with nearly flat angular median portion. Lateral corners of occipital carina: sharp and protruding corners present.</p><p>Mesoscutum anteriorly: steep. Mesoscutal median carina: present and complete. Major sculpture of mesoscutal midlobe anteriorly: umbilicate-foveate. Major sculpture of mesoscutal midlobe posteriorly: umbilicate-foveate. Microsculpture of mesoscutal midlobe anteriorly: granulate. Microsculpture of mesoscutal midlobe posteriorly: absent. Major sculpture of mesoscutellum: umbilicate-foveate. Microsculpture of mesoscutellum medially: absent. Microsculpture of mesoscutellum laterally: absent. Number of carinae crossing femoral depression: 4 or more. Mesepimeral sulcus pits: more than 5. Setae along anterior limit of femoral depression: arising from rows of foveae. Metascutellum dorsally: concave. Metascutellar sculpture centrally: smooth. Metascutellar apex: <!--PageBreak-->shallowly emarginate. Metapleuron above ventral metapleural area: foveate or rugose. Lateral propodeal carinae antero-medially: weakly diverging. Metasomal depression setae: absent. Anterior areoles of metasomal depression: absent. Anterior longitudinal carinae in metasomal depression: absent. Postmarginal vein: present. Fore wing apex: reaching middle of T5; reaching apex of T5. Hind wing vein (Sc+R): not interrupted.</p><p>Carinae between T1 midlobe and T1 lateral carina: absent. T1 midlobe: with 5 longitudinal carinae. T1: without anterior bulge. T6: broader than long. Metasomal apex: tapering to a sharp point. Major sculpture of T6: umbilicate-punctate. Microsculpture of T6: absent; granulate.</p></tp:treatment-sec><tp:treatment-sec sec-type="Diagnosis"><title>Diagnosis.</title><p>Both sexes: Hyperoccipital carina wrinkle-like, connected to occipital carina by lateral elevation; median carina between hyperoccipital and occipital carinae present. Mesoscutellum without granulate sculpture. Metasomal depression without setae, without median carina; lateral propodeal carinae weakly diverging. Hind wing Sc+R vein complete. Female: A4 broader than long; T6 sharply acuminate apically.</p></tp:treatment-sec><tp:treatment-sec sec-type="Etymology"><title>Etymology.</title><p>Latin noun, genitive case, meaning “dart.”</p></tp:treatment-sec><tp:treatment-sec sec-type="Link to distribution map"><title>Link to distribution map.</title><p>[<ext-link xmlns:xlink="http://www.w3.org/1999/xlink" xlink:type="simple" ext-link-type="uri" xlink:href="http://hol.osu.edu/map-full.html?id=309304">http://hol.osu.edu/map-full.html?id=309304</ext-link>]</p></tp:treatment-sec><tp:treatment-sec sec-type="material"><title>Material examined.</title><p>Holotype, female: <bold>KENYA</bold>: Eastern Prov., nr. Ewaso Ngiro River, next to headquarters, riverine forest, Samburu National Reserve, <named-content xmlns:xlink="http://www.w3.org/1999/xlink" content-type="dwc:verbatimCoordinates" xlink:type="simple">00.56797°N 37.53563°E</named-content>, 874m, 18.IX–2.X.2007, malaise trap, R. Copeland, <named-content xmlns:xlink="http://www.w3.org/1999/xlink" content-type="dwc:institutional_code" xlink:type="simple">OSUC</named-content> <ext-link xmlns:xlink="http://www.w3.org/1999/xlink" ext-link-type="uri" xlink:href="http://hol.osu.edu/spmInfo.html?id=OSUC%20381658" xlink:type="simple">381658</ext-link> (deposited in <named-content xmlns:xlink="http://www.w3.org/1999/xlink" content-type="dwc:institutional_code" xlink:type="simple">NMKE</named-content>). <italic>Paratypes</italic>: <bold>KENYA</bold>: 3 females, <named-content xmlns:xlink="http://www.w3.org/1999/xlink" content-type="dwc:institutional_code" xlink:type="simple">OSUC</named-content> <ext-link xmlns:xlink="http://www.w3.org/1999/xlink" ext-link-type="uri" xlink:href="http://hol.osu.edu/spmInfo.html?id=OSUC%20381659" xlink:type="simple">381659</ext-link> (<named-content xmlns:xlink="http://www.w3.org/1999/xlink" content-type="dwc:institutional_code" xlink:type="simple">NMKE</named-content>); <named-content xmlns:xlink="http://www.w3.org/1999/xlink" content-type="dwc:institutional_code" xlink:type="simple">OSUC</named-content> <ext-link xmlns:xlink="http://www.w3.org/1999/xlink" ext-link-type="uri" xlink:href="http://hol.osu.edu/spmInfo.html?id=OSUC%20381657" xlink:type="simple">381657</ext-link> (<named-content xmlns:xlink="http://www.w3.org/1999/xlink" content-type="dwc:institutional_code" xlink:type="simple">OSUC</named-content>); <named-content xmlns:xlink="http://www.w3.org/1999/xlink" content-type="dwc:institutional_code" xlink:type="simple">OSUC</named-content> <ext-link xmlns:xlink="http://www.w3.org/1999/xlink" ext-link-type="uri" xlink:href="http://hol.osu.edu/spmInfo.html?id=OSUC%20381657" xlink:type="simple">381657</ext-link> (<named-content xmlns:xlink="http://www.w3.org/1999/xlink" content-type="dwc:institutional_code" xlink:type="simple">USNM</named-content>).</p></tp:treatment-sec><tp:treatment-sec><!--Section generated to contain objects referenced in tp:taxon-treatment.--><fig id="F14" position="float" orientation="portrait"><label>Figures 68–71.</label><caption><p>
          <italic><tp:taxon-name><tp:taxon-name-part taxon-name-part-type="genus">Oxyscelio</tp:taxon-name-part> <tp:taxon-name-part taxon-name-part-type="species">teli</tp:taxon-name-part></tp:taxon-name></italic> sp. n., holotype female (<named-content xmlns:xlink="http://www.w3.org/1999/xlink" content-type="dwc:institutional_code" xlink:type="simple">OSUC</named-content> <ext-link xmlns:xlink="http://www.w3.org/1999/xlink" ext-link-type="uri" xlink:href="http://hol.osu.edu/spmInfo.html?id=OSUC%20381658" xlink:type="simple">381658</ext-link>) <bold>68</bold> Head and mesosoma, lateral view <bold>69</bold> Head and mesosoma, dorsal view <bold>70</bold> Head, anterior view <bold>71</bold> Metasoma, dorsal view. Morphbank<xref ref-type="fn" rid="FN26"><sup>26</sup></xref></p></caption><graphic xmlns:xlink="http://www.w3.org/1999/xlink" xlink:href="zookeys-565-029-g014.jpg" position="float" orientation="portrait" xlink:type="simple" id="oo_78282.jpg"/></fig><fn-group><fn id="FN26"><label>26</label><p>
          <ext-link xmlns:xlink="http://www.w3.org/1999/xlink" xlink:type="simple" ext-link-type="uri" xlink:href="http://www.morphbank.net/?id=854147">http://www.morphbank.net/?id=854147</ext-link>
        </p></fn></fn-group></tp:treatment-sec></tp:taxon-treatment>
