# Supplementary material for: Systematics of the parasitic wasp genus Oxyscelio Kieffer (Hymenoptera, Platygastridae s.l.), part III: African fauna
Source: Zookeys. 2016 Feb 17;(565):29–71. doi: 10.3897/zookeys.565.7185 (PMC4820096; doi:10.3897/zookeys.565.7185)
Supplement: Supplementary material 1 — Taxonomic records used in the present paper. [file zookeys-565-029-s001.zip]

Archive with 7 entries (7 files):
- AfricanOxyscelioOccurrence/eml.xml
- AfricanOxyscelioOccurrence/meta.xml
- AfricanOxyscelioOccurrence/occurrence.txt
- AfricanOxyscelioOccurrence/occurrence_images.txt
- AfricanOxyscelioTaxon/eml.xml
- AfricanOxyscelioTaxon/meta.xml
- AfricanOxyscelioTaxon/taxon.txt
