# Supplementary material for: Systematics of the parasitic wasp genus Oxyscelio Kieffer (Hymenoptera, Platygastridae s.l.), part III: African fauna
Source: Zookeys. 2016 Feb 17;(565):29–71. doi: 10.3897/zookeys.565.7185 (PMC4820096; doi:10.3897/zookeys.565.7185)
Supplement: Supplementary material 1 — Taxonomic records used in the present paper. [file zookeys-565-029-s001.zip › AfricanOxyscelioOccurrence/eml.xml]

<?xml version="1.0" encoding="UTF-8"?>
<eml:eml xmlns:eml="eml://ecoinformatics.org/eml-2.1.1" 
	xmlns:md="eml://ecoinformatics.org/methods-2.1.1" 
	xmlns:proj="eml://ecoinformatics.org/project-2.1.1" 
	xmlns:d="eml://ecoinformatics.org/dataset-2.1.1" 
	xmlns:res="eml://ecoinformatics.org/resource-2.1.1" 
	xmlns:dc="http://purl.org/dc/terms/" 
	xmlns:xsi="http://www.w3.org/2001/XMLSchema-instance"
	xsi:schemaLocation="eml://ecoinformatics.org/eml-2.1.1 http://rs.gbif.org/schema/eml-gbif-profile/dev/eml.xsd"
		packageId="http://hol.osu.edu/eml/Oxyscelio absentiae_1455722847888" system="http://hol.osu.edu" scope="system" xml:lang="eng">
		<dataset>
			<title>Johnson &amp; Cora, Hymenoptera Online (HOL)</title>
			<metadataProvider>
				<positionName>HOL Help</positionName>
				<organizationName>Ohio State University</organizationName>
				<electronicMailAddress>hol-help@osu.edu</electronicMailAddress>
				<onlineUrl>http://hol.osu.edu</onlineUrl>
			</metadataProvider>
			<language>en</language>
			<contact>
				<individualName>
					<givenName>Norman</givenName>
					<surName>Johnson</surName>
				</individualName>
				<positionName>Director, Triplehorn Insec Collection</positionName>
				<organizationName>Ohio State University</organizationName>
				<electronicMailAddress>johnson.2@osu.edu</electronicMailAddress>
			</contact>
		</dataset>
</eml:eml>
