# Supplementary material for: Systematics of the parasitic wasp genus Oxyscelio Kieffer (Hymenoptera, Platygastridae s.l.), part III: African fauna
Source: Zookeys. 2016 Feb 17;(565):29–71. doi: 10.3897/zookeys.565.7185 (PMC4820096; doi:10.3897/zookeys.565.7185)
Supplement: Supplementary material 1 — Taxonomic records used in the present paper. [file zookeys-565-029-s001.zip › AfricanOxyscelioOccurrence/meta.xml]

<?xml version="1.0" encoding="UTF-8"?>
	<archive xmlns="http://rs.tdwg.org/dwc/text/" metadata="eml.xml">
		<core encoding="UTF-8" linesTerminatedBy="\n" fieldsTerminatedBy="\t" fieldsEnclosedBy="" ignoreHeaderLines="1" rowType="http://rs.tdwg.org/dwc/terms/Occurrence">
			<files>
				<location>occurrence.txt</location>
			</files>
			<id  index="0"/>
			<field  index="0" term="http://rs.tdwg.org/dwc/terms/occurrenceID"/>
			<field  index="1" term="http://purl.org/dc/terms/language"/>
			<field  index="2" term="http://rs.tdwg.org/dwc/terms/basisOfRecord"/>
			<field  index="3" term="http://rs.tdwg.org/dwc/terms/catalogNumber"/>
			<field  index="4" term="http://rs.tdwg.org/dwc/terms/scientificNameID"/>
			<field  index="5" term="http://rs.tdwg.org/dwc/terms/scientificName"/>
			<field  index="6" term="http://rs.tdwg.org/dwc/terms/sex"/>
			<field  index="7" term="http://rs.tdwg.org/dwc/terms/lifeStage"/>
			<field  index="8" term="http://rs.tdwg.org/dwc/terms/preparations"/>
			<field  index="9" term="http://rs.tdwg.org/dwc/terms/individualCount"/>
			<field  index="10" term="http://rs.tdwg.org/dwc/terms/institutionCode"/>
			<field  index="11" term="http://rs.tdwg.org/dwc/terms/collectionCode"/>
			<field  index="12" term="http://rs.tdwg.org/dwc/terms/fieldNotes"/>
			<field  index="13" term="http://rs.tdwg.org/dwc/terms/locality"/>
			<field  index="14" term="http://rs.tdwg.org/dwc/terms/decimalLatitude"/>
			<field  index="15" term="http://rs.tdwg.org/dwc/terms/decimalLongitude"/>
			<field  index="16" term="http://rs.tdwg.org/dwc/terms/georeferenceSources"/>
			<field  index="17" term="http://rs.tdwg.org/dwc/terms/country"/>
			<field  index="18" term="http://rs.tdwg.org/dwc/terms/stateProvince"/>
			<field  index="19" term="http://rs.tdwg.org/dwc/terms/county"/>
			<field  index="20" term="http://rs.tdwg.org/dwc/terms/municipality"/>
			<field  index="21" term="http://rs.tdwg.org/dwc/terms/georeferenceRemarks"/>
			<field  index="22" term="http://rs.tdwg.org/dwc/terms/VerbatimEventDate"/>
			<field  index="23" term="http://rs.tdwg.org/dwc/terms/eventDate"/>
			<field  index="24" term="http://rs.tdwg.org/dwc/terms/eventTime"/>
			<field  index="25" term="http://rs.tdwg.org/dwc/terms/recordedBy"/>
			<field  index="26" term="http://rs.tdwg.org/dwc/terms/samplingProtocol"/>
			<field  index="27" term="http://rs.tdwg.org/dwc/terms/fieldNumber"/>
			<field  index="28" term="http://rs.tdwg.org/dwc/terms/identifiedBy"/>
			<field  index="29" term="http://rs.tdwg.org/dwc/terms/dateIdentified"/>
			<field  index="30" term="http://rs.tdwg.org/dwc/terms/typeStatus"/>
			<field  index="31" term="http://rs.tdwg.org/dwc/terms/kingdom"/>
			<field  index="32" term="http://rs.tdwg.org/dwc/terms/phylum"/>
			<field  index="33" term="http://rs.tdwg.org/dwc/terms/class"/>
			<field  index="34" term="http://rs.tdwg.org/dwc/terms/order"/>
			<field  index="35" term="http://rs.tdwg.org/dwc/terms/family"/>
			<field  index="36" term="http://rs.tdwg.org/dwc/terms/genus"/>
			<field  index="37" term="http://rs.tdwg.org/dwc/terms/specificEpithet"/>
			<field  index="38" term="http://rs.tdwg.org/dwc/terms/infraspecificEpithet"/>
			<field  index="39" term="http://rs.tdwg.org/dwc/terms/habitat"/>
			<field  index="40" term="http://rs.tdwg.org/dwc/terms/associatedTaxa"/>
			<field  index="41" term="http://purl.org/dc/terms/source"/>
			<field  index="42" term="http://purl.org/dc/terms/modified"/>
		</core>
		<extension encoding="UTF-8" linesTerminatedBy="\n" fieldsTerminatedBy="\t" fieldsEnclosedBy="" ignoreHeaderLines="1" rowType="http://rs.tdwg.org/ac/terms/Audubon_Core">
			<files>
				<location>occurrence_images.txt</location>
			</files>
			<coreid  index="0"/>
			<field  index="0" term="http://rs.tdwg.org/dwc/terms/occurrenceID"/>
			<field  index="1" term="http://purl.org/dc/terms/identifier"/>
			<field  index="2" term="http://purl.org/dc/terms/type"/>
			<field  index="3" term="http://rs.tdwg.org/ac/terms/subtype"/>
			<field  index="4" term="http://rs.tdwg.org/ac/terms/metadataLanguage"/>
			<field  index="5" term="http://purl.org/dc/terms/title"/>
			<field  index="6" term="http://rs.tdwg.org/ac/terms/accessURI"/>
			<field  index="7" term="http://purl.org/dc/terms/format"/>
			<field  index="8" term="http://rs.tdwg.org/ac/terms/caption"/>
			<field  index="9" term="http://rs.tdwg.org/ac/terms/resourceCreationTechnique"/>
			<field  index="10" term="http://rs.tdwg.org/ac/terms/comments"/>
			<field  index="11" term="http://purl.org/dc/terms/rights"/>
			<field  index="12" term="http://ns.adobe.com/xap/1.0/rights/Owner"/>
			<field  index="13" term="http://ns.adobe.com/xap/1.0/rights/UsageTerms"/>
			<field  index="14" term="http://ns.adobe.com/xap/1.0/rights/WebStatement"/>
			<field  index="15" term="http://purl.org/dc/terms/creator"/>
			<field  index="16" term="http://purl.org/dc/terms/source"/>
			<field  index="17" term="http://purl.org/dc/terms/modified"/>
		</extension>
	</archive>
