# Supplementary material for: Systematics of the parasitic wasp genus Oxyscelio Kieffer (Hymenoptera, Platygastridae s.l.), part III: African fauna
Source: Zookeys. 2016 Feb 17;(565):29–71. doi: 10.3897/zookeys.565.7185 (PMC4820096; doi:10.3897/zookeys.565.7185)
Supplement: Supplementary material 1 — Taxonomic records used in the present paper. [file zookeys-565-029-s001.zip › AfricanOxyscelioOccurrence/occurrence.txt]

occurrenceID	language	basisOfRecord	catalogNumber	scientificNameID	scientificName	sex	lifeStage	preparations	individualCount	institutionCode	collectionCode	fieldNotes	locality	decimalLatitude	decimalLongitude	georeferenceSources	country	stateProvince	county	municipality	georeferenceRemarks	VerbatimEventDate	eventDate	eventTime	recordedBy	samplingProtocol	fieldNumber	identifiedBy	dateIdentified	typeStatus	kingdom	phylum	class	order	family	genus	specificEpithet	infraspecificEpithet	habitat	associatedTaxa	source	modified
urn:lsid:biosci.ohio-state.edu:osuc_occurrences:OSUC__369416	en	PreservedSpecimen	OSUC 369416	urn:lsid:biosci.ohio-state.edu:osuc_names:309292	Oxyscelio absentiae	female	adult		1	Canadian National Collection of Insects, Ottawa, Canada (CNCI)	Insects	Oxyscelio n.sp. H. wing w. no tub. Vein TI humped; [SOMALIA, Mogadiscio Afgoi-Shabelli Valley 1-15.II.77 F.Bin Mal. Trap] [HOLOTYPE â™€ Oxyscelio absentiae Burks 2012] [IMAGED]	Afgooye (Afgoi), Shabelle (Shabelli) Valley, Mogadishu, Somalia	2.15	45.1167	GEOnet	Somalia				Afgoi is a variant name for Afgooye; Shabelli is an alternative spelling for Shabelle Valley; Mogadishu is near the town of Afgooye	1 February 1977 - 15 February 1977	1977-02-01/1977-02-15		Bin, F. (Ferdinando)	Malaise trap		Burks, R. A. (Roger A.)	2012	Holotype	Animalia	Arthropoda	Hexapoda	Hymenoptera	Platygastridae	Oxyscelio	absentiae				http://hol.osu.edu/spmInfo.html?id=OSUC%20369416	2016-02-17T09:55:01Z
urn:lsid:biosci.ohio-state.edu:osuc_occurrences:OSUC__369417	en	PreservedSpecimen	OSUC 369417	urn:lsid:biosci.ohio-state.edu:osuc_names:309292	Oxyscelio absentiae	female	adult		1	Canadian National Collection of Insects, Ottawa, Canada (CNCI)	Insects	Oxyscelio n.sp. H. wing w. no tub. Vein TI humped; [SOMALIA Mogadiscio Afgoi, Shabelli Valley 7-14.VI.82] [Malaise Trap F.Bin] [PARATYPE Oxyscelio absentiae Burks 2012]	Afgooye (Afgoi), Shabelle (Shabelli) Valley, Mogadishu, Somalia	2.15	45.1167	GEOnet	Somalia				Afgoi is a variant name for Afgooye; Shabelli is an alternative spelling for Shabelle Valley; Mogadishu is near the town of Afgooye	7 June 1982 - 14 June 1982	1982-06-07/1982-06-14		Bin, F. (Ferdinando)	Malaise trap		Burks, R. A. (Roger A.)	2012	Paratype	Animalia	Arthropoda	Hexapoda	Hymenoptera	Platygastridae	Oxyscelio	absentiae				http://hol.osu.edu/spmInfo.html?id=OSUC%20369417	2016-02-17T09:55:01Z
urn:lsid:biosci.ohio-state.edu:osuc_occurrences:OSUC__369415	en	PreservedSpecimen	OSUC 369415	urn:lsid:biosci.ohio-state.edu:osuc_names:309292	Oxyscelio absentiae	female	adult		1	Canadian National Collection of Insects, Ottawa, Canada (CNCI)	Insects	Oxyscelio n.sp. H. wing w. no tub. Vein TI humped; [SOMALIA, Mogadiscio Afgoi-Shabelli Valley 1-12.V.77 F.Bin Mal. Trap] [PARATYPE Oxyscelio absentiae Burks 2012]	Afgooye (Afgoi), Shabelle (Shabelli) Valley, Mogadishu, Somalia	2.15	45.1167	GEOnet	Somalia				Afgoi is a variant name for Afgooye; Shabelli is an alternative spelling for Shabelle Valley; Mogadishu is near the town of Afgooye	1 May 1977 - 12 May 1977	1977-05-01/1977-05-12		Bin, F. (Ferdinando)	Malaise trap		Burks, R. A. (Roger A.)	2012	Paratype	Animalia	Arthropoda	Hexapoda	Hymenoptera	Platygastridae	Oxyscelio	absentiae				http://hol.osu.edu/spmInfo.html?id=OSUC%20369415	2016-02-17T09:55:01Z
urn:lsid:biosci.ohio-state.edu:osuc_occurrences:OSUC__369414	en	PreservedSpecimen	OSUC 369414	urn:lsid:biosci.ohio-state.edu:osuc_names:309292	Oxyscelio absentiae	female	adult		1	Canadian National Collection of Insects, Ottawa, Canada (CNCI)	Insects	Oxyscelio n.sp. H. wing w. no tub. Vein TI humped; [SOMALIA, Mogadiscio Afgoi-Shabelli Valley 24-30.V.78 F.Bin Mal. Trap] [IMAGED] [PARATYPE Oxyscelio absentiae Burks 2012]	Afgooye (Afgoi), Shabelle (Shabelli) Valley, Mogadishu, Somalia	2.15	45.1167	GEOnet	Somalia				Afgoi is a variant name for Afgooye; Shabelli is an alternative spelling for Shabelle Valley; Mogadishu is near the town of Afgooye	24 May 1978 - 30 May 1978	1978-05-24/1978-05-30		Bin, F. (Ferdinando)	Malaise trap		Burks, R. A. (Roger A.)	2012	Paratype	Animalia	Arthropoda	Hexapoda	Hymenoptera	Platygastridae	Oxyscelio	absentiae				http://hol.osu.edu/spmInfo.html?id=OSUC%20369414	2016-02-17T09:55:01Z
urn:lsid:biosci.ohio-state.edu:osuc_occurrences:OSUC__369371	en	PreservedSpecimen	OSUC 369371	urn:lsid:biosci.ohio-state.edu:osuc_names:309303	Oxyscelio bicolor	male	adult		1	Canadian National Collection of Insects, Ottawa, Canada (CNCI)	Insects	[TANZANIA: Iringa Kilolo dist., Udzungwa Mts. Ndundulu Forest, Luwala camp area, 1880 m] [1-14.ii.2007, MT in semi evergreen montane virgin forest L.A. Hansen & A. Hedayat] [IMAGED]	Ndundulu Forest, 1880m, semi-evergreen montane virgin forest, Luwala Camp area, Udzungwa Mts., Kilolo Dist., Iringa Reg., Tanzania	-7.6458	36.5497	GEOnet	Tanzania	Iringa	Kilolo			1 February 2007 - 14 February 2007	2007-02-01/2007-02-14		Hansen, L. A. & Hedayat, A.	Malaise trap		Burks, R. A. (Roger A.)	2012		Animalia	Arthropoda	Hexapoda	Hymenoptera	Platygastridae	Oxyscelio	bicolor		semi-evergreen montane virgin forest		http://hol.osu.edu/spmInfo.html?id=OSUC%20369371	2016-01-08T10:24:55Z
urn:lsid:biosci.ohio-state.edu:osuc_occurrences:OSUC__369370	en	PreservedSpecimen	OSUC 369370	urn:lsid:biosci.ohio-state.edu:osuc_names:309303	Oxyscelio bicolor	female	adult		1	Canadian National Collection of Insects, Ottawa, Canada (CNCI)	Insects	[TANZANIA: Uzungwa Mts. Iringa Region, Kilolo dist. Ndundulu Forest, Luwato camp area. 1880m 18-25.i.2007, Malaise] [trap in forest edge of semi evergreen montane tropical virgin forest L.A. Hansen & A. Hedayat Zool. Museum Copenhagen]	Ndundulu Forest, 1880m, semi-evergreen montane tropical virgin forest edge, Luwala (Luwato) Camp area, Udzungwa (Uzungwa) Mts., Kilolo Dist., Iringa Reg., Tanzania	-7.6458	36.5497	GEOnet	Tanzania	Iringa	Kilolo		Uzungwa is an alternate spelling of Udzungwa Mts.; Luwato is a misspelling of Luwala	18 January 2007 - 25 January 2007	2007-01-18/2007-01-25		Hansen, L. A. & Hedayat, A.	Malaise trap		Burks, R. A. (Roger A.)	2012		Animalia	Arthropoda	Hexapoda	Hymenoptera	Platygastridae	Oxyscelio	bicolor		semi-evergreen montane tropical virgin forest edge		http://hol.osu.edu/spmInfo.html?id=OSUC%20369370	2016-01-08T10:25:03Z
urn:lsid:biosci.ohio-state.edu:osuc_occurrences:OSUC__369429	en	PreservedSpecimen	OSUC 369429	urn:lsid:biosci.ohio-state.edu:osuc_names:309303	Oxyscelio bicolor	female	adult		1	Canadian National Collection of Insects, Ottawa, Canada (CNCI)	Insects	Oxyscelio ? bicolor (Szabó) not compared with HT; [KENYA: Nairobi Ngong Rd. forest 11.XII.1990-3.I.1991 B.D. Gill FIT]	Ngong Road Forest Reserve, Nairobi Co., Kenya	-1.3197	36.7547	Google Earth	Kenya	Nairobi			derived from WWW	11 December 1990 - 3 January 1991	1990-12-11/1991-01-03		Gill, B. D. (Bruce D.)	flight intercept trap		Burks, R. A. (Roger A.)	2012		Animalia	Arthropoda	Hexapoda	Hymenoptera	Platygastridae	Oxyscelio	bicolor				http://hol.osu.edu/spmInfo.html?id=OSUC%20369429	2016-01-08T10:25:35Z
urn:lsid:biosci.ohio-state.edu:osuc_occurrences:OSUC__369431	en	PreservedSpecimen	OSUC 369431	urn:lsid:biosci.ohio-state.edu:osuc_names:309303	Oxyscelio bicolor	male	adult		1	Canadian National Collection of Insects, Ottawa, Canada (CNCI)	Insects	Oxyscelio ? bicolor (Szabó) not compared with HT; [KENYA: Nairobi Ngong Rd. forest 11.XII.1990-3.I.1991 B.D. Gill FIT]	Ngong Road Forest Reserve, Nairobi Co., Kenya	-1.3197	36.7547	Google Earth	Kenya	Nairobi			derived from WWW	11 December 1990 - 3 January 1991	1990-12-11/1991-01-03		Gill, B. D. (Bruce D.)	flight intercept trap		Burks, R. A. (Roger A.)	2012		Animalia	Arthropoda	Hexapoda	Hymenoptera	Platygastridae	Oxyscelio	bicolor				http://hol.osu.edu/spmInfo.html?id=OSUC%20369431	2016-01-08T10:24:34Z
urn:lsid:biosci.ohio-state.edu:osuc_occurrences:Hym.Typ.No.__9553,__Mus.Budapest	en	PreservedSpecimen	Hym.Typ.No. 9553, Mus.Budapest	urn:lsid:biosci.ohio-state.edu:osuc_names:4310	Freniger bicolor	female	adult		1	Hungarian Natural History Museum, Budapest, Hungary (HNHM)	Insects	[Africa.or.Katona] [Arusha-Ju 1905.X.] [Scelio ?.] [Freniger bico-lora n.sp ?.1955 det. J. B. Szabó] [Typus!! ? nov. genus. J. B. Sz.] [Holotypus ? Freniger bicolor Szabó 1956] [Hym.Typ.No. 9533 Mus.Budapest]	Upper Arusha (Arusha-Ju), Arusha Reg., Tanzania	-3.2808	36.705	Google Earth	Tanzania	Arusha			derived from literature and GEOnet	Oct-1905			Katona	none specified		Szabó, J. B. (János Barna)	1956	Holotype	Animalia	Arthropoda	Hexapoda	Hymenoptera	Platygastridae	Oxyscelio	bicolor				http://hol.osu.edu/spmInfo.html?id=Hym.Typ.No.%209553,%20Mus.Budapest	2016-02-17T10:17:11Z
urn:lsid:biosci.ohio-state.edu:osuc_occurrences:OSUC__369418	en	PreservedSpecimen	OSUC 369418	urn:lsid:biosci.ohio-state.edu:osuc_names:309303	Oxyscelio bicolor	female	adult		1	Canadian National Collection of Insects, Ottawa, Canada (CNCI)	Insects	Oxyscelio ? bicolor (Szabó) not compared with HT; [KENYA Nairobi VI.1982 C.Dewhurst] [IMAGED]	Nairobi, Nairobi Co., Kenya	-1.2833	36.8167	GEOnet	Kenya	Nairobi				Jun-1982			Dewhurst, C.	none specified		Burks, R. A. (Roger A.)	2012		Animalia	Arthropoda	Hexapoda	Hymenoptera	Platygastridae	Oxyscelio	bicolor				http://hol.osu.edu/spmInfo.html?id=OSUC%20369418	2016-01-08T10:25:15Z
urn:lsid:biosci.ohio-state.edu:osuc_occurrences:OSUC__369432	en	PreservedSpecimen	OSUC 369432	urn:lsid:biosci.ohio-state.edu:osuc_names:309303	Oxyscelio bicolor	male	adult		1	Canadian National Collection of Insects, Ottawa, Canada (CNCI)	Insects	Oxyscelio ? bicolor (Szabó) not compared with HT; [KENYA: Nairobi Ngong Rd. forest 11.XII.1990-3.I.1991 B.D. Gill FIT]	Ngong Road Forest Reserve, Nairobi Co., Kenya	-1.3197	36.7547	Google Earth	Kenya	Nairobi			derived from WWW	11 December 1990 - 3 January 1991	1990-12-11/1991-01-03		Gill, B. D. (Bruce D.)	flight intercept trap		Burks, R. A. (Roger A.)	2012		Animalia	Arthropoda	Hexapoda	Hymenoptera	Platygastridae	Oxyscelio	bicolor				http://hol.osu.edu/spmInfo.html?id=OSUC%20369432	2016-01-08T10:24:26Z
urn:lsid:biosci.ohio-state.edu:osuc_occurrences:OSUC__369433	en	PreservedSpecimen	OSUC 369433	urn:lsid:biosci.ohio-state.edu:osuc_names:309303	Oxyscelio bicolor	male	adult		1	Canadian National Collection of Insects, Ottawa, Canada (CNCI)	Insects	Oxyscelio ? bicolor (Szabó) not compared with HT; [KENYA: Nairobi Ngong Rd. forest 11.XII.1990-3.I.1991 B.D. Gill FIT]	Ngong Road Forest Reserve, Nairobi Co., Kenya	-1.3197	36.7547	Google Earth	Kenya	Nairobi			derived from WWW	11 December 1990 - 3 January 1991	1990-12-11/1991-01-03		Gill, B. D. (Bruce D.)	flight intercept trap		Burks, R. A. (Roger A.)	2012		Animalia	Arthropoda	Hexapoda	Hymenoptera	Platygastridae	Oxyscelio	bicolor				http://hol.osu.edu/spmInfo.html?id=OSUC%20369433	2016-01-08T10:24:18Z
urn:lsid:biosci.ohio-state.edu:osuc_occurrences:OSUC__369425	en	PreservedSpecimen	OSUC 369425	urn:lsid:biosci.ohio-state.edu:osuc_names:309303	Oxyscelio bicolor	male	adult		1	Canadian National Collection of Insects, Ottawa, Canada (CNCI)	Insects	Oxyscelio ? bicolor (Szabó) not compared with HT; [KENYA: Nairobi Ngong Rd. forest 11.XII.1990-3.I.1991 B.D. Gill FIT]	Ngong Road Forest Reserve, Nairobi Co., Kenya	-1.3197	36.7547	Google Earth	Kenya	Nairobi			derived from WWW	11 December 1990 - 3 January 1991	1990-12-11/1991-01-03		Gill, B. D. (Bruce D.)	flight intercept trap		Burks, R. A. (Roger A.)	2012		Animalia	Arthropoda	Hexapoda	Hymenoptera	Platygastridae	Oxyscelio	bicolor				http://hol.osu.edu/spmInfo.html?id=OSUC%20369425	2016-01-08T10:24:08Z
urn:lsid:biosci.ohio-state.edu:osuc_occurrences:OSUC__369427	en	PreservedSpecimen	OSUC 369427	urn:lsid:biosci.ohio-state.edu:osuc_names:309303	Oxyscelio bicolor	male	adult		1	Canadian National Collection of Insects, Ottawa, Canada (CNCI)	Insects	Oxyscelio ? bicolor (Szabó) not compared with HT; [KENYA: Nairobi Ngong Rd. forest 11.XII.1990-3.I.1991 B.D. Gill FIT] [IMAGED]	Ngong Road Forest Reserve, Nairobi Co., Kenya	-1.3197	36.7547	Google Earth	Kenya	Nairobi			derived from WWW	11 December 1990 - 3 January 1991	1990-12-11/1991-01-03		Gill, B. D. (Bruce D.)	flight intercept trap		Burks, R. A. (Roger A.)	2012		Animalia	Arthropoda	Hexapoda	Hymenoptera	Platygastridae	Oxyscelio	bicolor				http://hol.osu.edu/spmInfo.html?id=OSUC%20369427	2016-01-08T10:27:26Z
urn:lsid:biosci.ohio-state.edu:osuc_occurrences:OSUC__369426	en	PreservedSpecimen	OSUC 369426	urn:lsid:biosci.ohio-state.edu:osuc_names:309303	Oxyscelio bicolor	male	adult		1	Canadian National Collection of Insects, Ottawa, Canada (CNCI)	Insects	Oxyscelio ? bicolor (Szabó) not compared with HT; [KENYA: Nairobi Ngong Rd. forest 11.XII.1990-3.I.1991 B.D. Gill FIT]	Ngong Road Forest Reserve, Nairobi Co., Kenya	-1.3197	36.7547	Google Earth	Kenya	Nairobi			derived from WWW	11 December 1990 - 3 January 1991	1990-12-11/1991-01-03		Gill, B. D. (Bruce D.)	flight intercept trap		Burks, R. A. (Roger A.)	2012		Animalia	Arthropoda	Hexapoda	Hymenoptera	Platygastridae	Oxyscelio	bicolor				http://hol.osu.edu/spmInfo.html?id=OSUC%20369426	2016-01-08T10:24:43Z
urn:lsid:biosci.ohio-state.edu:osuc_occurrences:OSUC__369428	en	PreservedSpecimen	OSUC 369428	urn:lsid:biosci.ohio-state.edu:osuc_names:309303	Oxyscelio bicolor	male	adult		1	Canadian National Collection of Insects, Ottawa, Canada (CNCI)	Insects	Oxyscelio ? bicolor (Szabó) not compared with HT; [KENYA: Nairobi Ngong Rd. forest 11.XII.1990-3.I.1991 B.D. Gill FIT]	Ngong Road Forest Reserve, Nairobi Co., Kenya	-1.3197	36.7547	Google Earth	Kenya	Nairobi			derived from WWW	11 December 1990 - 3 January 1991	1990-12-11/1991-01-03		Gill, B. D. (Bruce D.)	flight intercept trap		Burks, R. A. (Roger A.)	2012		Animalia	Arthropoda	Hexapoda	Hymenoptera	Platygastridae	Oxyscelio	bicolor				http://hol.osu.edu/spmInfo.html?id=OSUC%20369428	2016-01-08T10:24:01Z
urn:lsid:biosci.ohio-state.edu:osuc_occurrences:OSUC__369430	en	PreservedSpecimen	OSUC 369430	urn:lsid:biosci.ohio-state.edu:osuc_names:309303	Oxyscelio bicolor	female	adult		1	Canadian National Collection of Insects, Ottawa, Canada (CNCI)	Insects	Oxyscelio ? bicolor (Szabó) not compared with HT; [KENYA: Nairobi Ngong Rd. forest 11.XII.1990-3.I.1991 B.D. Gill FIT]	Ngong Road Forest Reserve, Nairobi Co., Kenya	-1.3197	36.7547	Google Earth	Kenya	Nairobi			derived from WWW	11 December 1990 - 3 January 1991	1990-12-11/1991-01-03		Gill, B. D. (Bruce D.)	flight intercept trap		Burks, R. A. (Roger A.)	2012		Animalia	Arthropoda	Hexapoda	Hymenoptera	Platygastridae	Oxyscelio	bicolor				http://hol.osu.edu/spmInfo.html?id=OSUC%20369430	2016-01-08T10:25:26Z
urn:lsid:biosci.ohio-state.edu:osuc_occurrences:OSUC__369358	en	PreservedSpecimen	OSUC 369358	urn:lsid:biosci.ohio-state.edu:osuc_names:309293	Oxyscelio galeri	male	adult		1	Canadian National Collection of Insects, Ottawa, Canada (CNCI)	Insects	[CAMEROUN: Mbalmayc VII.1993, P. Eggleton, MT] [PARATYPE Oxyscelio galeri Burks 2012]	Mbalmayo, Centre Prov., Cameroon	3.5167	11.5	GEOnet	Cameroon	Centre				Jul-1993			Eggleton, P.	Malaise trap		Burks, R. A. (Roger A.)	2012	Paratype	Animalia	Arthropoda	Hexapoda	Hymenoptera	Platygastridae	Oxyscelio	galeri				http://hol.osu.edu/spmInfo.html?id=OSUC%20369358	2016-02-17T09:54:26Z
urn:lsid:biosci.ohio-state.edu:osuc_occurrences:OSUC__369356	en	PreservedSpecimen	OSUC 369356	urn:lsid:biosci.ohio-state.edu:osuc_names:309293	Oxyscelio galeri	male	adult		1	Canadian National Collection of Insects, Ottawa, Canada (CNCI)	Insects	[CAMEROUN: Mbalmayc VII.1993, P. Eggleton, MT] [HOLOTYPE â™‚ Oxyscelio galeri Burks 2012] [IMAGED]	Mbalmayo, Centre Prov., Cameroon	3.5167	11.5	GEOnet	Cameroon	Centre				Jul-1993			Eggleton, P.	Malaise trap		Burks, R. A. (Roger A.)	2012	Holotype	Animalia	Arthropoda	Hexapoda	Hymenoptera	Platygastridae	Oxyscelio	galeri				http://hol.osu.edu/spmInfo.html?id=OSUC%20369356	2016-02-17T09:54:26Z
urn:lsid:biosci.ohio-state.edu:osuc_occurrences:OSUC__369357	en	PreservedSpecimen	OSUC 369357	urn:lsid:biosci.ohio-state.edu:osuc_names:309293	Oxyscelio galeri	male	adult		1	Canadian National Collection of Insects, Ottawa, Canada (CNCI)	Insects	[CAMEROUN: Mbalmayc VII.1993, P. Eggleton, MT] [PARATYPE Oxyscelio galeri Burks 2012]	Mbalmayo, Centre Prov., Cameroon	3.5167	11.5	GEOnet	Cameroon	Centre				Jul-1993			Eggleton, P.	Malaise trap		Burks, R. A. (Roger A.)	2012	Paratype	Animalia	Arthropoda	Hexapoda	Hymenoptera	Platygastridae	Oxyscelio	galeri				http://hol.osu.edu/spmInfo.html?id=OSUC%20369357	2016-02-17T09:54:26Z
urn:lsid:biosci.ohio-state.edu:osuc_occurrences:OSUC__369353	en	PreservedSpecimen	OSUC 369353	urn:lsid:biosci.ohio-state.edu:osuc_names:309293	Oxyscelio galeri	male	adult		1	Canadian National Collection of Insects, Ottawa, Canada (CNCI)	Insects	[CAMEROUN: Mbalmayc VII.1993, P. Eggleton, MT] [PARATYPE Oxyscelio galeri Burks 2012]	Mbalmayo, Centre Prov., Cameroon	3.5167	11.5	GEOnet	Cameroon	Centre				Jul-1993			Eggleton, P.	Malaise trap		Burks, R. A. (Roger A.)	2012	Paratype	Animalia	Arthropoda	Hexapoda	Hymenoptera	Platygastridae	Oxyscelio	galeri				http://hol.osu.edu/spmInfo.html?id=OSUC%20369353	2016-02-17T09:54:26Z
urn:lsid:biosci.ohio-state.edu:osuc_occurrences:OSUC__369354	en	PreservedSpecimen	OSUC 369354	urn:lsid:biosci.ohio-state.edu:osuc_names:309293	Oxyscelio galeri	male	adult		1	Canadian National Collection of Insects, Ottawa, Canada (CNCI)	Insects	[CAMEROUN: Mbalmayc VII.1993, P. Eggleton, MT] [PARATYPE Oxyscelio galeri Burks 2012]	Mbalmayo, Centre Prov., Cameroon	3.5167	11.5	GEOnet	Cameroon	Centre				Jul-1993			Eggleton, P.	Malaise trap		Burks, R. A. (Roger A.)	2012	Paratype	Animalia	Arthropoda	Hexapoda	Hymenoptera	Platygastridae	Oxyscelio	galeri				http://hol.osu.edu/spmInfo.html?id=OSUC%20369354	2016-02-17T09:54:26Z
urn:lsid:biosci.ohio-state.edu:osuc_occurrences:OSUC__369355	en	PreservedSpecimen	OSUC 369355	urn:lsid:biosci.ohio-state.edu:osuc_names:309293	Oxyscelio galeri	male	adult		1	Canadian National Collection of Insects, Ottawa, Canada (CNCI)	Insects	[CAMEROUN: Mbalmayc VII.1993, P. Eggleton, MT] [PARATYPE Oxyscelio galeri Burks 2012]	Mbalmayo, Centre Prov., Cameroon	3.5167	11.5	GEOnet	Cameroon	Centre				Jul-1993			Eggleton, P.	Malaise trap		Burks, R. A. (Roger A.)	2012	Paratype	Animalia	Arthropoda	Hexapoda	Hymenoptera	Platygastridae	Oxyscelio	galeri				http://hol.osu.edu/spmInfo.html?id=OSUC%20369355	2016-02-17T09:54:26Z
urn:lsid:biosci.ohio-state.edu:osuc_occurrences:OSUC__369373	en	PreservedSpecimen	OSUC 369373	urn:lsid:biosci.ohio-state.edu:osuc_names:309294	Oxyscelio gyri	female	adult		1	Canadian National Collection of Insects, Ottawa, Canada (CNCI)	Insects	[TANZANIA: Tanga Amani Hills 23.VI-24.VII.2001 D.Quicke] [PARATYPE Oxyscelio gyri Burks 2012]	Amani, hills, Tanga Reg., Tanzania	-5.1	38.6333	GEOnet	Tanzania	Tanga			Armani is a misspelling of Amani	23 June 2001 - 24 July 2001	2001-06-23/2001-07-24		Quicke, D. (Donald)	none specified		Burks, R. A. (Roger A.)	2012	Paratype	Animalia	Arthropoda	Hexapoda	Hymenoptera	Platygastridae	Oxyscelio	gyri		hills		http://hol.osu.edu/spmInfo.html?id=OSUC%20369373	2016-02-17T09:54:26Z
urn:lsid:biosci.ohio-state.edu:osuc_occurrences:OSUC__369374	en	PreservedSpecimen	OSUC 369374	urn:lsid:biosci.ohio-state.edu:osuc_names:309294	Oxyscelio gyri	male	adult		1	Canadian National Collection of Insects, Ottawa, Canada (CNCI)	Insects	[TANZANIA Magaunba For., 13.III.76, 6,000 I. Bampton] [IMAGED] [PARATYPE Oxyscelio gyri Burks 2012]	Shume Magamba Forest Reserve, Tanga Reg., Tanzania	-4.7136	38.2483	WDPA-UN	Tanzania	Tanga			Magamba Forest is a former name of Shume Magamba Forest Reserve	13 March 1976	1976-03-13		Bampton, I.	none specified		Burks, R. A. (Roger A.)	2012	Paratype	Animalia	Arthropoda	Hexapoda	Hymenoptera	Platygastridae	Oxyscelio	gyri				http://hol.osu.edu/spmInfo.html?id=OSUC%20369374	2016-02-17T09:54:26Z
urn:lsid:biosci.ohio-state.edu:osuc_occurrences:OSUC__369372	en	PreservedSpecimen	OSUC 369372	urn:lsid:biosci.ohio-state.edu:osuc_names:309294	Oxyscelio gyri	female	adult		1	Canadian National Collection of Insects, Ottawa, Canada (CNCI)	Insects	[TANZANIA: Tanga Amani Hills 23.VI-24.VII.2001 D.Quicke] [HOLOTYPE â™€ Oxyscelio gyri Burks 2012] [IMAGED]	Amani, hills, Tanga Reg., Tanzania	-5.1	38.6333	GEOnet	Tanzania	Tanga			Armani is a misspelling of Amani	23 June 2001 - 24 July 2001	2001-06-23/2001-07-24		Quicke, D. (Donald)	none specified		Burks, R. A. (Roger A.)	2012	Holotype	Animalia	Arthropoda	Hexapoda	Hymenoptera	Platygastridae	Oxyscelio	gyri		hills		http://hol.osu.edu/spmInfo.html?id=OSUC%20369372	2016-02-17T09:54:26Z
urn:lsid:biosci.ohio-state.edu:osuc_occurrences:OSUC__369367	en	PreservedSpecimen	OSUC 369367	urn:lsid:biosci.ohio-state.edu:osuc_names:309295	Oxyscelio idoli	female	adult		1	Canadian National Collection of Insects, Ottawa, Canada (CNCI)	Insects	[TANZANIA: Tanga Muheza Dist., Kwangumi For. Res., 200m 4°57'S 38°44'E 9.xi.1995, canopy fog] [HOLOTYPE ? Oxyscelio idoli Burks 2012] [IMAGED]	Kwangumi Forest Reserve, 04°57'S 38°44'E, canopy, Muheza Dist., Tanga Reg., Tanzania	-4.95	38.7333	label	Tanzania	Tanga	Muheza			9 November 1995	1995-11-09			fogging		Burks, R. A. (Roger A.)	2012	Holotype	Animalia	Arthropoda	Hexapoda	Hymenoptera	Platygastridae	Oxyscelio	idoli		canopy		http://hol.osu.edu/spmInfo.html?id=OSUC%20369367	2016-02-17T09:54:26Z
urn:lsid:biosci.ohio-state.edu:osuc_occurrences:OSUC__369366	en	PreservedSpecimen	OSUC 369366	urn:lsid:biosci.ohio-state.edu:osuc_names:309295	Oxyscelio idoli	female	adult		1	Canadian National Collection of Insects, Ottawa, Canada (CNCI)	Insects	[TANZANIA: Tanga Muheza Dist., Kwangumi For. Res., 200m 4°57'S 38°44'E 9.xi.1995, canopy fog] [PARATYPE Oxyscelio idoli Burks 2012]	Kwangumi Forest Reserve, 04°57'S 38°44'E, canopy, Muheza Dist., Tanga Reg., Tanzania	-4.95	38.7333	label	Tanzania	Tanga	Muheza			9 November 1995	1995-11-09			fogging		Burks, R. A. (Roger A.)	2012	Paratype	Animalia	Arthropoda	Hexapoda	Hymenoptera	Platygastridae	Oxyscelio	idoli		canopy		http://hol.osu.edu/spmInfo.html?id=OSUC%20369366	2016-02-17T09:54:26Z
urn:lsid:biosci.ohio-state.edu:osuc_occurrences:OSUC__369368	en	PreservedSpecimen	OSUC 369368	urn:lsid:biosci.ohio-state.edu:osuc_names:309295	Oxyscelio idoli	male	adult		1	Canadian National Collection of Insects, Ottawa, Canada (CNCI)	Insects	[TANZANIA: Tanga Muheza Dist., Kwangumi For. Res., 200m 4°57'S 38°44'E 9.xi.1995, canopy fog] [IMAGED] [PARATYPE Oxyscelio idoli Burks 2012]	Kwangumi Forest Reserve, 04°57'S 38°44'E, canopy, Muheza Dist., Tanga Reg., Tanzania	-4.95	38.7333	label	Tanzania	Tanga	Muheza			9 November 1995	1995-11-09			fogging		Burks, R. A. (Roger A.)	2012	Paratype	Animalia	Arthropoda	Hexapoda	Hymenoptera	Platygastridae	Oxyscelio	idoli		canopy		http://hol.osu.edu/spmInfo.html?id=OSUC%20369368	2016-02-17T09:54:26Z
urn:lsid:biosci.ohio-state.edu:osuc_occurrences:OSUC__369369	en	PreservedSpecimen	OSUC 369369	urn:lsid:biosci.ohio-state.edu:osuc_names:309296	Oxyscelio intensionis	male	adult		1	Canadian National Collection of Insects, Ottawa, Canada (CNCI)	Insects	[TANZANIA: Uzungwa Mts. Iringa Region, Kilolo dist. Ndundulu Forest, Luwato camp area. 1880m 18-25.i.2007, Malaise] [trap in forest edge of semi evergreen montane tropical virgin forest L.A. Hansen & A. Hedayat Zool. Museum Copenhagen] [HOLOTYPE â™‚ Oxyscelio intensionis Burks 2012] [IMAGED]	Ndundulu Forest, 1880m, semi-evergreen montane tropical virgin forest edge, Luwala (Luwato) Camp area, Udzungwa (Uzungwa) Mts., Kilolo Dist., Iringa Reg., Tanzania	-7.6458	36.5497	GEOnet	Tanzania	Iringa	Kilolo		Uzungwa is an alternate spelling of Udzungwa Mts.; Luwato is a misspelling of Luwala	18 January 2007 - 25 January 2007	2007-01-18/2007-01-25		Hansen, L. A. & Hedayat, A.	Malaise trap		Burks, R. A. (Roger A.)	2012	Holotype	Animalia	Arthropoda	Hexapoda	Hymenoptera	Platygastridae	Oxyscelio	intensionis		semi-evergreen montane tropical virgin forest edge		http://hol.osu.edu/spmInfo.html?id=OSUC%20369369	2016-02-17T09:54:26Z
urn:lsid:biosci.ohio-state.edu:osuc_occurrences:OSUC__470506	en	PreservedSpecimen	OSUC 470506	urn:lsid:biosci.ohio-state.edu:osuc_names:309297	Oxyscelio io	male	adult		1	C.A. Triplehorn Insect Collection, Ohio State University, Columbus, OH (OSUC)	Insects	[3°16.196'S 15°28.267'E CONGO: Pool Dépt., Iboubikro, Lesio Louna Reserve, 330m 1-8.ix.2008 Sharkey & Braet colls., MT 5] [PARATYPE Oxyscelio io Burks 2012]	Lesio Louna Reserve, 03°16.196'S 15°28.267'E, 330m, MT 5, Iboubikro, Pool Dépt., Congo	-3.2699	15.4711	label	Congo	Pool				1 September 2008 - 8 September 2008	2008-09-01/2008-09-08		Sharkey & Braet	Malaise trap		Burks, R. A. (Roger A.)	2012	Paratype	Animalia	Arthropoda	Hexapoda	Hymenoptera	Platygastridae	Oxyscelio	io				http://hol.osu.edu/spmInfo.html?id=OSUC%20470506	2016-02-17T09:54:26Z
urn:lsid:biosci.ohio-state.edu:osuc_occurrences:OSUC__470507	en	PreservedSpecimen	OSUC 470507	urn:lsid:biosci.ohio-state.edu:osuc_names:309297	Oxyscelio io	female	adult		1	C.A. Triplehorn Insect Collection, Ohio State University, Columbus, OH (OSUC)	Insects	[3°16.196'S 15°28.267'E CONGO: Pool Dépt., Iboubikro, Lesio Louna Reserve, 330m 1-8.ix.2008 Sharkey & Braet colls., MT 5] [PARATYPE Oxyscelio io Burks 2012]	Lesio Louna Reserve, 03°16.196'S 15°28.267'E, 330m, MT 5, Iboubikro, Pool Dépt., Congo	-3.2699	15.4711	label	Congo	Pool				1 September 2008 - 8 September 2008	2008-09-01/2008-09-08		Sharkey & Braet	Malaise trap		Burks, R. A. (Roger A.)	2012	Paratype	Animalia	Arthropoda	Hexapoda	Hymenoptera	Platygastridae	Oxyscelio	io				http://hol.osu.edu/spmInfo.html?id=OSUC%20470507	2016-02-17T09:54:26Z
urn:lsid:biosci.ohio-state.edu:osuc_occurrences:OSUC__242798	en	PreservedSpecimen	OSUC 242798	urn:lsid:biosci.ohio-state.edu:osuc_names:309297	Oxyscelio io	female	adult		1	South African Museum, Iziko Museums of Cape Town, South Africa (SAMC)	Insects	[Central African Republic Pref. Sangha-Mbaeré Res.Special Forêt Dense Dzanga-Sangha 12.7km 326° NW Bayanga 420m] [3°00.27'N 16°11.55'E 10-11.v.2001, Simon van Noort, lowland rainforest Malaise trap CAR01-M82] [PARATYPE Oxyscelio io Burks 2012]	Dzanga-Sangha Special Reserve, 03°00.27'N 16°11.55'E, 420m, CAR01-M82, lowland rainforest, 12.7km (326°) NW Bayanga, Sangha-Mbaéré Préf. Écon., Central African Republic	3.0045	16.1925	label	Central African Republic	Sangha-Mbaéré				10 May 2001 - 11 May 2001	2001-05-10/2001-05-11		van Noort, S. (Simon)	Malaise trap	CAR01-M82	Burks, R. A. (Roger A.)	2012	Paratype	Animalia	Arthropoda	Hexapoda	Hymenoptera	Platygastridae	Oxyscelio	io		lowland rainforest		http://hol.osu.edu/spmInfo.html?id=OSUC%20242798	2016-02-17T09:54:26Z
urn:lsid:biosci.ohio-state.edu:osuc_occurrences:OSUC__320839	en	PreservedSpecimen	OSUC 320839	urn:lsid:biosci.ohio-state.edu:osuc_names:309297	Oxyscelio io	male	adult		1	South African Museum, Iziko Museums of Cape Town, South Africa (SAMC)	Insects	abdomen & legs attached to point; [Central African Republic Prefecture Sangha-Mbaéré Parc National de Dzanga-Ndoki, Mabéa Bai, 21.4km 53°NE Bayanga] [3°02.01'N 16°24.57'E 510m 1-2.v.2001, S. van Noort Malaise trap, CAR01-M10 Lowland Rainforest, marsh clearing] [PARATYPE Oxyscelio io Burks 2012]	Dzanga-Ndoki National Park, 03°02.01'N 16°24.57'E, 510m, CAR01-M10, lowland rainforest / marsh clearing, Mabéa Bai, 21.4km (53°) NE Bayanga, Sangha-Mbaéré Préf. Écon., Central African Republic	3.0335	16.4095	label	Central African Republic	Sangha-Mbaéré				1 May 2001 - 2 May 2001	2001-05-01/2001-05-02		van Noort, S. (Simon)	Malaise trap	CAR01-M10	Burks, R. A. (Roger A.)	2012	Paratype	Animalia	Arthropoda	Hexapoda	Hymenoptera	Platygastridae	Oxyscelio	io		lowland rainforest; marsh clearing		http://hol.osu.edu/spmInfo.html?id=OSUC%20320839	2016-02-17T09:54:26Z
urn:lsid:biosci.ohio-state.edu:osuc_occurrences:OSUC__369392	en	PreservedSpecimen	OSUC 369392	urn:lsid:biosci.ohio-state.edu:osuc_names:309297	Oxyscelio io	female	adult		1	Canadian National Collection of Insects, Ottawa, Canada (CNCI)	Insects	[Central African Rep. Dzanga-Sangha Res. 2°55'N; 16°15'E, 320m 5-16.VII. 98 MT J.Carpenter&J.Wenzel] [PARATYPE Oxyscelio io Burks 2012]	Dzanga-Sangha Special Reserve, 02°55'N 16°15'E, 320m, Central African Republic	2.9167	16.25	label	Central African Republic					5 July 1998 - 16 July 1998	1998-07-05/1998-07-16		Carpenter, J. & Wenzel, J.	Malaise trap		Burks, R. A. (Roger A.)	2012	Paratype	Animalia	Arthropoda	Hexapoda	Hymenoptera	Platygastridae	Oxyscelio	io				http://hol.osu.edu/spmInfo.html?id=OSUC%20369392	2016-02-17T09:54:26Z
urn:lsid:biosci.ohio-state.edu:osuc_occurrences:OSUC__369403	en	PreservedSpecimen	OSUC 369403	urn:lsid:biosci.ohio-state.edu:osuc_names:309297	Oxyscelio io	female	adult		1	Canadian National Collection of Insects, Ottawa, Canada (CNCI)	Insects	[GUINEA: MT-Nimba, 514-740m. 7°41' to 42'N 8°23'W, XII.90-III.91 L.Leblanc, FIT rainfor.] [HOLOTYPE ? Oxyscelio io Burks 2012] [IMAGED]	Mount Nimba, 07°41-42'N 08°23'W, 514-740m, rainforest, Lola Pref., Guinea	7.6917	-8.3833	label	Guinea	Lola				Dec-1990 - Mar-1991			Leblanc, L. (Luc)	flight intercept trap		Burks, R. A. (Roger A.)	2012	Holotype	Animalia	Arthropoda	Hexapoda	Hymenoptera	Platygastridae	Oxyscelio	io		rainforest		http://hol.osu.edu/spmInfo.html?id=OSUC%20369403	2016-02-17T09:54:26Z
urn:lsid:biosci.ohio-state.edu:osuc_occurrences:OSUC__369363	en	PreservedSpecimen	OSUC 369363	urn:lsid:biosci.ohio-state.edu:osuc_names:309297	Oxyscelio io	female	adult		1	Canadian National Collection of Insects, Ottawa, Canada (CNCI)	Insects	[CAMEROON: S.W. Prov. Bakingili 10m. 21-31 July 1984 James A. DiGiulio] [PARATYPE Oxyscelio io Burks 2012]	Bakingili, 10m, Sud-Ouest Prov., Cameroon	4.0714	9.0411	GEOnet	Cameroon	Sud-Ouest				21 July 1984 - 31 July 1984	1984-07-21/1984-07-31		DiGiulio, J. A. (James A.)	none specified		Burks, R. A. (Roger A.)	2012	Paratype	Animalia	Arthropoda	Hexapoda	Hymenoptera	Platygastridae	Oxyscelio	io				http://hol.osu.edu/spmInfo.html?id=OSUC%20369363	2016-02-17T09:54:26Z
urn:lsid:biosci.ohio-state.edu:osuc_occurrences:OSUC__369390	en	PreservedSpecimen	OSUC 369390	urn:lsid:biosci.ohio-state.edu:osuc_names:309297	Oxyscelio io	female	adult		1	Canadian National Collection of Insects, Ottawa, Canada (CNCI)	Insects	[UGANDA: Tooro region Kibale Nat. Park, 1530m 0°34.39N 30°21.68'E Mikana, 25.V-11.VI.2004 Luis F. Matos, YPT] [PARATYPE Oxyscelio io Burks 2012]	Kibale National Park, 00°34.39'N 30°21.68'E, 1530m, Mikana, Kabarole Dist., Uganda	0.5732	30.3613	label	Uganda	Kabarole			Toro is a former reg. which is partially occupied by Kabarole Dist.	25 May 2004 - 11 June 2004	2004-05-25/2004-06-11		Matos, L. F. (Luis F.)	yellow pan trap		Burks, R. A. (Roger A.)	2012	Paratype	Animalia	Arthropoda	Hexapoda	Hymenoptera	Platygastridae	Oxyscelio	io				http://hol.osu.edu/spmInfo.html?id=OSUC%20369390	2016-02-17T09:54:26Z
urn:lsid:biosci.ohio-state.edu:osuc_occurrences:OSUC__369362	en	PreservedSpecimen	OSUC 369362	urn:lsid:biosci.ohio-state.edu:osuc_names:309297	Oxyscelio io	female	adult		1	Canadian National Collection of Insects, Ottawa, Canada (CNCI)	Insects	[CAMEROUN: Nkoemvon 30.XI.1979 D. Jackson malaise] [IMAGED] [PARATYPE Oxyscelio io Burks 2012]	Nkoemvom, Cameroon	2.8	11.1333	GEOnet	Cameroon					30 November 1979	1979-11-30		Jackson, D.	Malaise trap		Burks, R. A. (Roger A.)	2012	Paratype	Animalia	Arthropoda	Hexapoda	Hymenoptera	Platygastridae	Oxyscelio	io				http://hol.osu.edu/spmInfo.html?id=OSUC%20369362	2016-02-17T09:54:26Z
urn:lsid:biosci.ohio-state.edu:osuc_occurrences:OSUC__267414	en	PreservedSpecimen	OSUC 267414	urn:lsid:biosci.ohio-state.edu:osuc_names:309297	Oxyscelio io	female	adult		1	South African Museum, Iziko Museums of Cape Town, South Africa (SAMC)	Insects	[Central African Republic Prefecture Sangha-Mbaéré Parc National de Dzanga-Ndoki Mabéa Bai, 21.4km 53°NE Bayanga] [3°02.01'N 16°24.57'E 510m 4-5.v.2001, S. van Noort Malaise trap, CAR01-M37 Lowland Rainforest, marsh clearing] [Oxyscelio det.L.Musetti2008] [PARATYPE Oxyscelio io Burks 2012]	Dzanga-Ndoki National Park, 03°02.01'N 16°24.57'E, 510m, CAR01-M37, lowland rainforest / marsh clearing, Mabéa Bai, 21.4km (53°) NE Bayanga, Sangha-Mbaéré Préf. Écon., Central African Republic	3.0335	16.4095	label	Central African Republic	Sangha-Mbaéré				4 May 2001 - 5 May 2001	2001-05-04/2001-05-05		van Noort, S. (Simon)	Malaise trap	CAR01-M37	Burks, R. A. (Roger A.)	2012	Paratype	Animalia	Arthropoda	Hexapoda	Hymenoptera	Platygastridae	Oxyscelio	io		lowland rainforest; marsh clearing		http://hol.osu.edu/spmInfo.html?id=OSUC%20267414	2016-02-17T09:54:26Z
urn:lsid:biosci.ohio-state.edu:osuc_occurrences:OSUC__369407	en	PreservedSpecimen	OSUC 369407	urn:lsid:biosci.ohio-state.edu:osuc_names:309297	Oxyscelio io	female	adult		1	Canadian National Collection of Insects, Ottawa, Canada (CNCI)	Insects	[GUINEA: Mt. Nimba 7°41'N 8°23'W xii.90-iii.1991, L. Leblanc, rainforest] [PARATYPE Oxyscelio io Burks 2012]	Mount Nimba, 07°41'N 08°23'W, rainforest, Lola Pref., Guinea	7.6833	-8.3833	label	Guinea	Lola				Dec-1990 - Mar-1991			Leblanc, L. (Luc)	none specified		Burks, R. A. (Roger A.)	2012	Paratype	Animalia	Arthropoda	Hexapoda	Hymenoptera	Platygastridae	Oxyscelio	io		rainforest		http://hol.osu.edu/spmInfo.html?id=OSUC%20369407	2016-02-17T09:54:26Z
urn:lsid:biosci.ohio-state.edu:osuc_occurrences:OSUC__369382	en	PreservedSpecimen	OSUC 369382	urn:lsid:biosci.ohio-state.edu:osuc_names:309297	Oxyscelio io	male	adult		1	Canadian National Collection of Insects, Ottawa, Canada (CNCI)	Insects	[NIGERIA: Ibadan IITA X.1987 s.s. J.S. Noyes] [PARATYPE Oxyscelio io Burks 2012]	Ibadan, International Institute of Tropical Agriculture (IITA), Oyo St., Nigeria	7.4972	3.9072	Google Earth	Nigeria	Oyo			derived from GEOnet & WWW	Oct-1987			Noyes, J. S. (John S.)	screen sweeping		Burks, R. A. (Roger A.)	2012	Paratype	Animalia	Arthropoda	Hexapoda	Hymenoptera	Platygastridae	Oxyscelio	io				http://hol.osu.edu/spmInfo.html?id=OSUC%20369382	2016-02-17T09:54:26Z
urn:lsid:biosci.ohio-state.edu:osuc_occurrences:OSUC__470505	en	PreservedSpecimen	OSUC 470505	urn:lsid:biosci.ohio-state.edu:osuc_names:309298	Oxyscelio kylix	male	adult		1	C.A. Triplehorn Insect Collection, Ohio State University, Columbus, OH (OSUC)	Insects	[3°16.196'S 15°28.267'E CONGO: Pool Dépt., Iboubikro, Lesio Louna Reserve, 330m 1-8.ix.2008 Sharkey & Braet colls., MT 5] [PARATYPE Oxyscelio kylix Burks 2012]	Lesio Louna Reserve, 03°16.196'S 15°28.267'E, 330m, MT 5, Iboubikro, Pool Dépt., Congo	-3.2699	15.4711	label	Congo	Pool				1 September 2008 - 8 September 2008	2008-09-01/2008-09-08		Sharkey & Braet	Malaise trap		Burks, R. A. (Roger A.)	2012	Paratype	Animalia	Arthropoda	Hexapoda	Hymenoptera	Platygastridae	Oxyscelio	kylix				http://hol.osu.edu/spmInfo.html?id=OSUC%20470505	2016-02-17T09:54:26Z
urn:lsid:biosci.ohio-state.edu:osuc_occurrences:OSUC__369383	en	PreservedSpecimen	OSUC 369383	urn:lsid:biosci.ohio-state.edu:osuc_names:309298	Oxyscelio kylix	female	adult		1	Canadian National Collection of Insects, Ottawa, Canada (CNCI)	Insects	[NIGERIA: Oyo Ibadan IITA X-1987 MT J.S. Noyes] [PARATYPE Oxyscelio kylix Burks 2012]	Ibadan, International Institute of Tropical Agriculture (IITA), Oyo St., Nigeria	7.4972	3.9072	Google Earth	Nigeria	Oyo			derived from GEOnet & WWW	Oct-1987			Noyes, J. S. (John S.)	Malaise trap		Burks, R. A. (Roger A.)	2012	Paratype	Animalia	Arthropoda	Hexapoda	Hymenoptera	Platygastridae	Oxyscelio	kylix				http://hol.osu.edu/spmInfo.html?id=OSUC%20369383	2016-02-17T09:54:26Z
urn:lsid:biosci.ohio-state.edu:osuc_occurrences:OSUC__369364	en	PreservedSpecimen	OSUC 369364	urn:lsid:biosci.ohio-state.edu:osuc_names:309298	Oxyscelio kylix	female	adult		1	Canadian National Collection of Insects, Ottawa, Canada (CNCI)	Insects	[CAMEROUN: Nkoemvon 2.x.1979 D.Jackson malaise] [PARATYPE Oxyscelio kylix Burks 2012]	Nkoemvom, Cameroon	2.8	11.1333	GEOnet	Cameroon					2 October 1979	1979-10-02		Jackson, D.	Malaise trap		Burks, R. A. (Roger A.)	2012	Paratype	Animalia	Arthropoda	Hexapoda	Hymenoptera	Platygastridae	Oxyscelio	kylix				http://hol.osu.edu/spmInfo.html?id=OSUC%20369364	2016-02-17T09:54:26Z
urn:lsid:biosci.ohio-state.edu:osuc_occurrences:OSUC__321001	en	PreservedSpecimen	OSUC 321001	urn:lsid:biosci.ohio-state.edu:osuc_names:309298	Oxyscelio kylix	female	adult		1	C.A. Triplehorn Insect Collection, Ohio State University, Columbus, OH (OSUC)	Insects	[GHANA: Kakum National Park 1.vii.2005, fogging] [Oxyscelio det.L.Musetti2008] [PARATYPE Oxyscelio kylix Burks 2012]	Kakum National Park, Ghana	5.4167	-1.3167	Wikipedia	Ghana					1 July 2005	2005-07-01			fogging		Burks, R. A. (Roger A.)	2012	Paratype	Animalia	Arthropoda	Hexapoda	Hymenoptera	Platygastridae	Oxyscelio	kylix				http://hol.osu.edu/spmInfo.html?id=OSUC%20321001	2016-02-17T09:54:26Z
urn:lsid:biosci.ohio-state.edu:osuc_occurrences:OSUC__251693	en	PreservedSpecimen	OSUC 251693	urn:lsid:biosci.ohio-state.edu:osuc_names:309298	Oxyscelio kylix	female	adult		1	South African Museum, Iziko Museums of Cape Town, South Africa (SAMC)	Insects	[Central African Republic Prefecture Sangha-Mbaéré Parc National de Dzanga-Ndoki, 38.6km 173°S Lidjombo] [2°21.60'N 16°03.20'E 350m 21-27.v.2001, S. van Noort Yellow pan, CAR01-Y53, Lowland rainforest] [Oxyscelio det.L.Musetti2008] [PARATYPE Oxyscelio kylix Burks 2012]	Dzanga-Ndoki National Park, 02°21.60'N 16°03.20'E, 350m, CAR01-Y53, lowland rainforest, 38.6km (173°) S Lidjombo, Sangha-Mbaéré Préf. Écon., Central African Republic	2.36	16.0533	label	Central African Republic	Sangha-Mbaéré				21 March 2001 - 27 May 2001	2001-03-21/2001-05-27		van Noort, S. (Simon)	yellow pan trap		Burks, R. A. (Roger A.)	2012	Paratype	Animalia	Arthropoda	Hexapoda	Hymenoptera	Platygastridae	Oxyscelio	kylix		lowland rainforest		http://hol.osu.edu/spmInfo.html?id=OSUC%20251693	2016-02-17T09:54:26Z
urn:lsid:biosci.ohio-state.edu:osuc_occurrences:OSUC__369399	en	PreservedSpecimen	OSUC 369399	urn:lsid:biosci.ohio-state.edu:osuc_names:309298	Oxyscelio kylix	female	adult		1	Canadian National Collection of Insects, Ottawa, Canada (CNCI)	Insects	[GUINEA: MT-Nimba, 514m. Gouan River, 7°42'N 8°23'W 7-15.I.91 L.Leblanc, FIT rainfor.] [HOLOTYPE ? Oxyscelio kylix Burks 2012] [IMAGED]	Mount Nimba, 07°42'N 08°23'W, 514m, rainforest, Gouan River, Lola Pref., Guinea	7.7	-8.3833	label	Guinea	Lola				7 January 1991 - 15 January 1991	1991-01-07/1991-01-15		Leblanc, L. (Luc)	flight intercept trap		Burks, R. A. (Roger A.)	2012	Holotype	Animalia	Arthropoda	Hexapoda	Hymenoptera	Platygastridae	Oxyscelio	kylix		rainforest		http://hol.osu.edu/spmInfo.html?id=OSUC%20369399	2016-02-17T09:54:26Z
urn:lsid:biosci.ohio-state.edu:osuc_occurrences:OSUC__369378	en	PreservedSpecimen	OSUC 369378	urn:lsid:biosci.ohio-state.edu:osuc_names:309298	Oxyscelio kylix	female	adult		1	Canadian National Collection of Insects, Ottawa, Canada (CNCI)	Insects	[NIGERIA: Oyo Ibadan, IITA compound XI.1987 J.S. Noyes, PT] [IMAGED] [PARATYPE Oxyscelio kylix Burks 2012]	Ibadan, International Institute of Tropical Agriculture (IITA), Oyo St., Nigeria	7.4972	3.9072	Google Earth	Nigeria	Oyo			derived from GEOnet & WWW	Nov-1987			Noyes, J. S. (John S.)	pan trap		Burks, R. A. (Roger A.)	2012	Paratype	Animalia	Arthropoda	Hexapoda	Hymenoptera	Platygastridae	Oxyscelio	kylix				http://hol.osu.edu/spmInfo.html?id=OSUC%20369378	2016-02-17T09:54:26Z
urn:lsid:biosci.ohio-state.edu:osuc_occurrences:OSUC__369380	en	PreservedSpecimen	OSUC 369380	urn:lsid:biosci.ohio-state.edu:osuc_names:309298	Oxyscelio kylix	male	adult		1	Canadian National Collection of Insects, Ottawa, Canada (CNCI)	Insects	[NIGERIA: Oyo Ibadan, IITA compound XI.1987 J.S. Noyes, PT] [PARATYPE Oxyscelio kylix Burks 2012]	Ibadan, International Institute of Tropical Agriculture (IITA), Oyo St., Nigeria	7.4972	3.9072	Google Earth	Nigeria	Oyo			derived from GEOnet & WWW	Nov-1987			Noyes, J. S. (John S.)	pan trap		Burks, R. A. (Roger A.)	2012	Paratype	Animalia	Arthropoda	Hexapoda	Hymenoptera	Platygastridae	Oxyscelio	kylix				http://hol.osu.edu/spmInfo.html?id=OSUC%20369380	2016-02-17T09:54:26Z
urn:lsid:biosci.ohio-state.edu:osuc_occurrences:OSUC__223601	en	PreservedSpecimen	OSUC 223601	urn:lsid:biosci.ohio-state.edu:osuc_names:309298	Oxyscelio kylix	female	adult		1	South African Museum, Iziko Museums of Cape Town, South Africa (SAMC)	Insects	[Central African Republic Prefecture Sangha-Mbaéré Réserve Spéciale de Forêt Dense de Dzanga-Sangha 12.7km 326°NW Bayanga] [3°00.27'N 16°11.55'E,420m 11-12.v.2001, S.van Noort Malaise trap, CAR01-M92 Lowland Rainforest] [PARATYPE Oxyscelio kylix Burks 2012]	Dzanga-Sangha Special Reserve, 03°00.27'N 16°11.55'E, 420m, CAR01-M92, lowland rainforest, 12.7km (326°) NW Bayanga, Sangha-Mbaéré Préf. Écon., Central African Republic	3.0045	16.1925	label	Central African Republic	Sangha-Mbaéré				11 May 2001 - 12 May 2001	2001-05-11/2001-05-12		van Noort, S. (Simon)	Malaise trap		Burks, R. A. (Roger A.)	2012	Paratype	Animalia	Arthropoda	Hexapoda	Hymenoptera	Platygastridae	Oxyscelio	kylix		lowland rainforest		http://hol.osu.edu/spmInfo.html?id=OSUC%20223601	2016-02-17T09:54:26Z
urn:lsid:biosci.ohio-state.edu:osuc_occurrences:OSUC__369381	en	PreservedSpecimen	OSUC 369381	urn:lsid:biosci.ohio-state.edu:osuc_names:309298	Oxyscelio kylix	female	adult		1	Canadian National Collection of Insects, Ottawa, Canada (CNCI)	Insects	[NIGERIA: Ibadan IITA X.1987 s.s. J.S. Noyes] [PARATYPE Oxyscelio kylix Burks 2012]	Ibadan, International Institute of Tropical Agriculture (IITA), Oyo St., Nigeria	7.4972	3.9072	Google Earth	Nigeria	Oyo			derived from GEOnet & WWW	Oct-1987			Noyes, J. S. (John S.)	screen sweeping		Burks, R. A. (Roger A.)	2012	Paratype	Animalia	Arthropoda	Hexapoda	Hymenoptera	Platygastridae	Oxyscelio	kylix				http://hol.osu.edu/spmInfo.html?id=OSUC%20369381	2016-02-17T09:54:26Z
urn:lsid:biosci.ohio-state.edu:osuc_occurrences:OSUC__369384	en	PreservedSpecimen	OSUC 369384	urn:lsid:biosci.ohio-state.edu:osuc_names:309298	Oxyscelio kylix	female	adult		1	Canadian National Collection of Insects, Ottawa, Canada (CNCI)	Insects	[NIGERIA: Oyo Ibadan IITA X-1987 MT J.S. Noyes] [PARATYPE Oxyscelio kylix Burks 2012]	Ibadan, International Institute of Tropical Agriculture (IITA), Oyo St., Nigeria	7.4972	3.9072	Google Earth	Nigeria	Oyo			derived from GEOnet & WWW	Oct-1987			Noyes, J. S. (John S.)	Malaise trap		Burks, R. A. (Roger A.)	2012	Paratype	Animalia	Arthropoda	Hexapoda	Hymenoptera	Platygastridae	Oxyscelio	kylix				http://hol.osu.edu/spmInfo.html?id=OSUC%20369384	2016-02-17T09:54:26Z
urn:lsid:biosci.ohio-state.edu:osuc_occurrences:OSUC__369395	en	PreservedSpecimen	OSUC 369395	urn:lsid:biosci.ohio-state.edu:osuc_names:309298	Oxyscelio kylix	female	adult		1	Canadian National Collection of Insects, Ottawa, Canada (CNCI)	Insects	[GABON Foret de la Mondah, MT 26.IX.3.XII.87 J.S. Noyes] [PARATYPE Oxyscelio kylix Burks 2012]	Mondah Forest, Estuaire Prov., Gabon	0.5767	9.335	other label	Gabon	Estuaire				26 September 1987 - 3 December 1987	1987-09-26/1987-12-03		Noyes, J. S. (John S.)	Malaise trap		Burks, R. A. (Roger A.)	2012	Paratype	Animalia	Arthropoda	Hexapoda	Hymenoptera	Platygastridae	Oxyscelio	kylix				http://hol.osu.edu/spmInfo.html?id=OSUC%20369395	2016-02-17T09:54:26Z
urn:lsid:biosci.ohio-state.edu:osuc_occurrences:OSUC__369405	en	PreservedSpecimen	OSUC 369405	urn:lsid:biosci.ohio-state.edu:osuc_names:309298	Oxyscelio kylix	female	adult		1	Canadian National Collection of Insects, Ottawa, Canada (CNCI)	Insects	[GUINEA: Mt. Nimba 7°41'N 8°23'W xii.90-iii.1991, L. Leblanc, rainforest] [PARATYPE Oxyscelio kylix Burks 2012]	Mount Nimba, 07°41'N 08°23'W, rainforest, Lola Pref., Guinea	7.6833	-8.3833	label	Guinea	Lola				Dec-1990 - Mar-1991			Leblanc, L. (Luc)	none specified		Burks, R. A. (Roger A.)	2012	Paratype	Animalia	Arthropoda	Hexapoda	Hymenoptera	Platygastridae	Oxyscelio	kylix		rainforest		http://hol.osu.edu/spmInfo.html?id=OSUC%20369405	2016-02-17T09:54:26Z
urn:lsid:biosci.ohio-state.edu:osuc_occurrences:OSUC__369411	en	PreservedSpecimen	OSUC 369411	urn:lsid:biosci.ohio-state.edu:osuc_names:309298	Oxyscelio kylix	female	adult		1	Canadian National Collection of Insects, Ottawa, Canada (CNCI)	Insects	[GUINEA: Mt. Nimba 7°41'N 8°23'W xii.90-iii.1991, L. Leblanc, rainforest] [PARATYPE Oxyscelio kylix Burks 2012]	Mount Nimba, 07°41'N 08°23'W, rainforest, Lola Pref., Guinea	7.6833	-8.3833	label	Guinea	Lola				Dec-1990 - Mar-1991			Leblanc, L. (Luc)	none specified		Burks, R. A. (Roger A.)	2012	Paratype	Animalia	Arthropoda	Hexapoda	Hymenoptera	Platygastridae	Oxyscelio	kylix		rainforest		http://hol.osu.edu/spmInfo.html?id=OSUC%20369411	2016-02-17T09:54:26Z
urn:lsid:biosci.ohio-state.edu:osuc_occurrences:OSUC__369377	en	PreservedSpecimen	OSUC 369377	urn:lsid:biosci.ohio-state.edu:osuc_names:309298	Oxyscelio kylix	female	adult		1	Canadian National Collection of Insects, Ottawa, Canada (CNCI)	Insects	[IVORY COAST: Lamto 160km NW.Abijan 5°02'W. 6°13'N, XI. 1988, J.S. NoyesMT, PT] [PARATYPE Oxyscelio kylix Burks 2012]	Lamto Research Station, 06°13'N 05°02'W, 160km NW Abijan, Ivory Coast	6.2167	-5.0333	label	Ivory Coast				Lamto Research Station is a reserve	Nov-1988			Noyes, J. S. (John S.)	malaise trap/pan trap		Burks, R. A. (Roger A.)	2012	Paratype	Animalia	Arthropoda	Hexapoda	Hymenoptera	Platygastridae	Oxyscelio	kylix				http://hol.osu.edu/spmInfo.html?id=OSUC%20369377	2016-02-17T09:54:26Z
urn:lsid:biosci.ohio-state.edu:osuc_occurrences:OSUC__369389	en	PreservedSpecimen	OSUC 369389	urn:lsid:biosci.ohio-state.edu:osuc_names:309298	Oxyscelio kylix	male	adult		1	Canadian National Collection of Insects, Ottawa, Canada (CNCI)	Insects	[Uganda, District Masindi Budongo Forest n. Sonso 1°45'N, 31°35'E; 19.-30. Th. Wagner leg. VI.95] [IMAGED] [PARATYPE Oxyscelio kylix Burks 2012]	Budongo Forest, 01°45'N 31°35'E, nr. Sonso, Masindi Dist., Uganda	1.75	31.5833	label	Uganda	Masindi				19 June 1995 - 30 June 1995	1995-06-19/1995-06-30		Wagner, T. (Th.)	none specified		Burks, R. A. (Roger A.)	2012	Paratype	Animalia	Arthropoda	Hexapoda	Hymenoptera	Platygastridae	Oxyscelio	kylix				http://hol.osu.edu/spmInfo.html?id=OSUC%20369389	2016-02-17T09:54:26Z
urn:lsid:biosci.ohio-state.edu:osuc_occurrences:OSUC__320855	en	PreservedSpecimen	OSUC 320855	urn:lsid:biosci.ohio-state.edu:osuc_names:309299	Oxyscelio lunae	female	adult		1	South African Museum, Iziko Museums of Cape Town, South Africa (SAMC)	Insects	[Central African Republic Pref. Sangha-Mbaéré Res. Spéciale de Forêt Dense Dzanga-Sangha, 12.7km 326° NW Bayanga] [3°00.27'N 16°11.55'E 420m 12-13.v.2001, Simon van Noort, Malaise trap, CAR01-M105 Lowland Rainforest] [PARATYPE Oxyscelio lunae Burks 2012]	Dzanga-Sangha Special Reserve, 03°00.27'N 16°11.55'E, 420m, CAR01-M105, lowland rainforest, 12.7km (326°) NW Bayanga, Sangha-Mbaéré Préf. Écon., Central African Republic	3.0045	16.1925	label	Central African Republic	Sangha-Mbaéré				12 May 2001 - 13 May 2001	2001-05-12/2001-05-13		van Noort, S. (Simon)	Malaise trap	CAR01-M105	Burks, R. A. (Roger A.)	2012	Paratype	Animalia	Arthropoda	Hexapoda	Hymenoptera	Platygastridae	Oxyscelio	lunae		lowland rainforest		http://hol.osu.edu/spmInfo.html?id=OSUC%20320855	2016-02-17T09:54:26Z
urn:lsid:biosci.ohio-state.edu:osuc_occurrences:OSUC__223639	en	PreservedSpecimen	OSUC 223639	urn:lsid:biosci.ohio-state.edu:osuc_names:309299	Oxyscelio lunae	male	adult		1	South African Museum, Iziko Museums of Cape Town, South Africa (SAMC)	Insects	[Central African Republic Prefecture Sangha-Mbaéré Réserve Spéciale de Forêt Dense de Dzanga-Sangha 12.7km 326°NW Bayanga] [3°00.27'N 16°11.55'E,420m 10-11.v.2001, S. van Noort Malaise trap CAR01-M80 Lowland Rainforest] [PARATYPE Oxyscelio lunae Burks 2012]	Dzanga-Sangha Special Reserve, 03°00.27'N 16°11.55'E, 420m, CAR01-M80, lowland rainforest, 12.7km (326°) NW Bayanga, Sangha-Mbaéré Préf. Écon., Central African Republic	3.0045	16.1925	label	Central African Republic	Sangha-Mbaéré				10 May 2001 - 11 May 2001	2001-05-10/2001-05-11		van Noort, S. (Simon)	Malaise trap	CAR01-M80	Burks, R. A. (Roger A.)	2012	Paratype	Animalia	Arthropoda	Hexapoda	Hymenoptera	Platygastridae	Oxyscelio	lunae		lowland rainforest		http://hol.osu.edu/spmInfo.html?id=OSUC%20223639	2016-02-17T09:54:26Z
urn:lsid:biosci.ohio-state.edu:osuc_occurrences:OSUC__218850	en	PreservedSpecimen	OSUC 218850	urn:lsid:biosci.ohio-state.edu:osuc_names:309299	Oxyscelio lunae	male	adult		1	South African Museum, Iziko Museums of Cape Town, South Africa (SAMC)	Insects	[Central African Republic, Prefecture Sangha-Mbaéré Parc National de Dzanga-Ndoki, Mabéa Bai, 21.4km, 53°NE Bayanga] [3°02.01'N 16°24.57'E 510M, 1-2.v.2001, S. van Noort, Malaise trap, CAR01-M03, Lowland Rainforest, marsh clearing] [PARATYPE Oxyscelio lunae Burks 2012]	Dzanga-Ndoki National Park, 03°02.01'N 16°24.57'E, 510m, CAR01-M03, lowland rainforest / marsh clearing, Mabéa Bai, 21.4km (53°) NE Bayanga, Sangha-Mbaéré Préf. Écon., Central African Republic	3.0335	16.4095	label	Central African Republic	Sangha-Mbaéré				1 May 2001 - 2 May 2001	2001-05-01/2001-05-02		van Noort, S. (Simon)	Malaise trap	CAR01-M03	Burks, R. A. (Roger A.)	2012	Paratype	Animalia	Arthropoda	Hexapoda	Hymenoptera	Platygastridae	Oxyscelio	lunae		lowland rainforest; marsh clearing		http://hol.osu.edu/spmInfo.html?id=OSUC%20218850	2016-02-17T09:54:26Z
urn:lsid:biosci.ohio-state.edu:osuc_occurrences:OSUC__251696	en	PreservedSpecimen	OSUC 251696	urn:lsid:biosci.ohio-state.edu:osuc_names:309299	Oxyscelio lunae	male	adult		1	South African Museum, Iziko Museums of Cape Town, South Africa (SAMC)	Insects	[Central African Republic Prefecture Sangha-Mbaéré Parc National de Dzanga-Ndoki, 38.6km 173°S Lidjombo] [2°21.60'N 16°03.20'E 350m 21-22.v.2001, S. van Noort Malaise trap, CAR01-M166, Lowland rainforest] [PARATYPE Oxyscelio lunae Burks 2012]	Dzanga-Ndoki National Park, 02°21.60'N 16°03.20'E, 350m, CAR01-M166, lowland rainforest, 38.6km (173°) S Lidjombo, Sangha-Mbaéré Préf. Écon., Central African Republic	2.36	16.0533	GEOnet	Central African Republic	Sangha-Mbaéré				21 March 2001 - 22 May 2001	2001-03-21/2001-05-22		van Noort, S. (Simon)	Malaise trap		Burks, R. A. (Roger A.)	2012	Paratype	Animalia	Arthropoda	Hexapoda	Hymenoptera	Platygastridae	Oxyscelio	lunae		lowland rainforest		http://hol.osu.edu/spmInfo.html?id=OSUC%20251696	2016-02-17T09:54:26Z
urn:lsid:biosci.ohio-state.edu:osuc_occurrences:OSUC__267417	en	PreservedSpecimen	OSUC 267417	urn:lsid:biosci.ohio-state.edu:osuc_names:309299	Oxyscelio lunae	male	adult		1	South African Museum, Iziko Museums of Cape Town, South Africa (SAMC)	Insects	[Central African Republic Prefecture Sangha-Mbaéré Parc National de Dzanga-Ndoki Mabéa Bai, 21.4km 53°NE Bayanga] [3°02.01'N 16°24.57'E 510m 6-7.v.2001, S. van Noort Malaise trap, CAR01-M66 Lowland Rainforest, marsh clearing] [PARATYPE Oxyscelio lunae Burks 2012]	Dzanga-Ndoki National Park, 03°02.01'N 16°24.57'E, 510m, CAR01-M66, lowland rainforest / marsh clearing, Mabéa Bai, 21.4km (53°) NE Bayanga, Sangha-Mbaéré Préf. Écon., Central African Republic	3.0335	16.4095	label	Central African Republic	Sangha-Mbaéré				6 May 2001 - 7 May 2001	2001-05-06/2001-05-07		van Noort, S. (Simon)	Malaise trap	CAR01-M66	Burks, R. A. (Roger A.)	2012	Paratype	Animalia	Arthropoda	Hexapoda	Hymenoptera	Platygastridae	Oxyscelio	lunae		lowland rainforest; marsh clearing		http://hol.osu.edu/spmInfo.html?id=OSUC%20267417	2016-02-17T09:54:26Z
urn:lsid:biosci.ohio-state.edu:osuc_occurrences:OSUC__282895	en	PreservedSpecimen	OSUC 282895	urn:lsid:biosci.ohio-state.edu:osuc_names:309299	Oxyscelio lunae	male	adult		1	South African Museum, Iziko Museums of Cape Town, South Africa (SAMC)	Insects	[Central African Republic, Prefecture Sangha-Mbaere, Parc National de Dzanga-Ndoki, 38.6km 173°S Lidjombo] [2°21.60'N 16°03.20'E, 350m, 22-23.v.2001, S. van Noort, Malaise trap, CAR01-M186, Lowland rainforest] [PARATYPE Oxyscelio lunae Burks 2012]	Dzanga-Ndoki National Park, 02°21.60'N 16°03.20'E, 350m, CAR01-M186, lowland rainforest, 38.6km (173°) S Lidjombo, Sangha-Mbaéré Préf. Écon., Central African Republic	2.36	16.0533	label	Central African Republic	Sangha-Mbaéré				22 May 2001 - 23 May 2001	2001-05-22/2001-05-23		van Noort, S. (Simon)	Malaise trap	CAR01-M186	Burks, R. A. (Roger A.)	2012	Paratype	Animalia	Arthropoda	Hexapoda	Hymenoptera	Platygastridae	Oxyscelio	lunae		lowland rainforest		http://hol.osu.edu/spmInfo.html?id=OSUC%20282895	2016-02-17T09:54:26Z
urn:lsid:biosci.ohio-state.edu:osuc_occurrences:OSUC__369387	en	PreservedSpecimen	OSUC 369387	urn:lsid:biosci.ohio-state.edu:osuc_names:309299	Oxyscelio lunae	male	adult		1	Canadian National Collection of Insects, Ottawa, Canada (CNCI)	Insects	[GHANA: Ashanti Reg. Bobiri Forest Reserve 06°42'N, 01°20'W 23-31.VII.2001 Chris Carlton, FIT] [PARATYPE Oxyscelio lunae Burks 2012]	Bobiri Forest Reserve, 06°42'N 01°20'W, Ashanti Reg., Ghana	6.7	-1.3333	label	Ghana	Ashanti				23 July 2001 - 31 July 2001	2001-07-23/2001-07-31		Carlton, C. (Chris)	flight intercept trap		Burks, R. A. (Roger A.)	2012	Paratype	Animalia	Arthropoda	Hexapoda	Hymenoptera	Platygastridae	Oxyscelio	lunae				http://hol.osu.edu/spmInfo.html?id=OSUC%20369387	2016-02-17T09:54:26Z
urn:lsid:biosci.ohio-state.edu:osuc_occurrences:OSUC__369404	en	PreservedSpecimen	OSUC 369404	urn:lsid:biosci.ohio-state.edu:osuc_names:309299	Oxyscelio lunae	male	adult		1	Canadian National Collection of Insects, Ottawa, Canada (CNCI)	Insects	[GUINEA: Mt. Nimba 7°41'N 8°23'W xii.90-iii.1991, L. Leblanc, rainforest] [IMAGED] [PARATYPE Oxyscelio lunae Burks 2012]	Mount Nimba, 07°41'N 08°23'W, rainforest, Lola Pref., Guinea	7.6833	-8.3833	label	Guinea	Lola				Dec-1990 - Mar-1991			Leblanc, L. (Luc)	none specified		Burks, R. A. (Roger A.)	2012	Paratype	Animalia	Arthropoda	Hexapoda	Hymenoptera	Platygastridae	Oxyscelio	lunae		rainforest		http://hol.osu.edu/spmInfo.html?id=OSUC%20369404	2016-02-17T09:54:26Z
urn:lsid:biosci.ohio-state.edu:osuc_occurrences:OSUC__369360	en	PreservedSpecimen	OSUC 369360	urn:lsid:biosci.ohio-state.edu:osuc_names:309299	Oxyscelio lunae	male	adult		1	Canadian National Collection of Insects, Ottawa, Canada (CNCI)	Insects	[CAMEROUN N.W. Prov. Bambili 19.xii.1981 S. Compton] [PARATYPE Oxyscelio lunae Burks 2012]	Bambili, Nord-Ouest Rég., Cameroon	5.9925	10.2558	GEOnet	Cameroon	Nord-Ouest				19 December 1981	1981-12-19		Compton, S.	none specified		Burks, R. A. (Roger A.)	2012	Paratype	Animalia	Arthropoda	Hexapoda	Hymenoptera	Platygastridae	Oxyscelio	lunae				http://hol.osu.edu/spmInfo.html?id=OSUC%20369360	2016-02-17T09:54:26Z
urn:lsid:biosci.ohio-state.edu:osuc_occurrences:OSUC__369345	en	PreservedSpecimen	OSUC 369345	urn:lsid:biosci.ohio-state.edu:osuc_names:309299	Oxyscelio lunae	male	adult		1	The Natural History Museum, London, UK (BMNH)	Insects	[CAMEROON: Mbalmayo 3°32'N 11°30'E, vii. 1993 P. Eggleton, malaise trap] [PARATYPE Oxyscelio lunae Burks 2012]	Mbalmayo, 03°32'N 11°30'E, Centre Prov., Cameroon	3.5333	11.5	label	Cameroon	Centre				Jul-1993			Eggleton, P.	Malaise trap		Burks, R. A. (Roger A.)	2012	Paratype	Animalia	Arthropoda	Hexapoda	Hymenoptera	Platygastridae	Oxyscelio	lunae				http://hol.osu.edu/spmInfo.html?id=OSUC%20369345	2016-02-17T09:54:26Z
urn:lsid:biosci.ohio-state.edu:osuc_occurrences:OSUC__369350	en	PreservedSpecimen	OSUC 369350	urn:lsid:biosci.ohio-state.edu:osuc_names:309299	Oxyscelio lunae	male	adult		1	The Natural History Museum, London, UK (BMNH)	Insects	[CAMEROON: Mbalmayo 3°32'N 11°30'E, vii. 1993 P. Eggleton, malaise trap] [PARATYPE Oxyscelio lunae Burks 2012]	Mbalmayo, 03°32'N 11°30'E, Centre Prov., Cameroon	3.5333	11.5	label	Cameroon	Centre				Jul-1993			Eggleton, P.	Malaise trap		Burks, R. A. (Roger A.)	2012	Paratype	Animalia	Arthropoda	Hexapoda	Hymenoptera	Platygastridae	Oxyscelio	lunae				http://hol.osu.edu/spmInfo.html?id=OSUC%20369350	2016-02-17T09:54:26Z
urn:lsid:biosci.ohio-state.edu:osuc_occurrences:OSUC__369365	en	PreservedSpecimen	OSUC 369365	urn:lsid:biosci.ohio-state.edu:osuc_names:309299	Oxyscelio lunae	female	adult		1	The Natural History Museum, London, UK (BMNH)	Insects	[CAMEROUN; Nkoemvon August 1980 D.Jackson MT] [HOLOTYPE ? Oxyscelio lunae Burks 2012] [IMAGED]	Nkoemvom, Cameroon	2.8	11.1333	GEOnet	Cameroon					Aug-1980			Jackson, D.	Malaise trap		Burks, R. A. (Roger A.)	2012	Holotype	Animalia	Arthropoda	Hexapoda	Hymenoptera	Platygastridae	Oxyscelio	lunae				http://hol.osu.edu/spmInfo.html?id=OSUC%20369365	2016-02-17T09:54:26Z
urn:lsid:biosci.ohio-state.edu:osuc_occurrences:OSUC__369409	en	PreservedSpecimen	OSUC 369409	urn:lsid:biosci.ohio-state.edu:osuc_names:309299	Oxyscelio lunae	female	adult		1	Canadian National Collection of Insects, Ottawa, Canada (CNCI)	Insects	[GUINEA: Mt. Nimba 7°41'N 8°23'W xii.90-iii.1991, L. Leblanc, rainforest] [IMAGED] [PARATYPE Oxyscelio lunae Burks 2012]	Mount Nimba, 07°41'N 08°23'W, rainforest, Lola Pref., Guinea	7.6833	-8.3833	label	Guinea	Lola				Dec-1990 - Mar-1991			Leblanc, L. (Luc)	none specified		Burks, R. A. (Roger A.)	2012	Paratype	Animalia	Arthropoda	Hexapoda	Hymenoptera	Platygastridae	Oxyscelio	lunae		rainforest		http://hol.osu.edu/spmInfo.html?id=OSUC%20369409	2016-02-17T09:54:26Z
urn:lsid:biosci.ohio-state.edu:osuc_occurrences:OSUC__320841	en	PreservedSpecimen	OSUC 320841	urn:lsid:biosci.ohio-state.edu:osuc_names:309299	Oxyscelio lunae	female	adult		1	C.A. Triplehorn Insect Collection, Ohio State University, Columbus, OH (OSUC)	Insects	[Central African Republic Prefecture Sangha-Mbaéré Parc National de Dzanga-Ndoki, 38.6km 173°S Lidjombo] [2°21.60'N 16°03.20'E 350m 25-26.v.2001, S. van Noort Malaise trap, CAR01-M213 Lowland rainforest] [PARATYPE Oxyscelio lunae Burks 2012]	Dzanga-Ndoki National Park, 02°21.60'N 16°03.20'E, 350m, CAR01-M213, lowland rainforest, 38.6km (173°) S Lidjombo, Sangha-Mbaéré Préf. Écon., Central African Republic	2.36	16.0533	label	Central African Republic	Sangha-Mbaéré				25 May 2001 - 26 May 2001	2001-05-25/2001-05-26		van Noort, S. (Simon)	Malaise trap	CAR01-M213	Burks, R. A. (Roger A.)	2012	Paratype	Animalia	Arthropoda	Hexapoda	Hymenoptera	Platygastridae	Oxyscelio	lunae		lowland rainforest		http://hol.osu.edu/spmInfo.html?id=OSUC%20320841	2016-02-17T09:54:26Z
urn:lsid:biosci.ohio-state.edu:osuc_occurrences:OSUC__320828	en	PreservedSpecimen	OSUC 320828	urn:lsid:biosci.ohio-state.edu:osuc_names:309299	Oxyscelio lunae	female	adult		1	The Natural History Museum, London, UK (BMNH)	Insects	[TOGO: 10 km W Kapalime 17.xii.1988 JS Noyes coll.] [Oxyscelio det.L.Musetti2008] [PARATYPE Oxyscelio lunae Burks 2012]	10km W Kpalimé, Togo	6.9508	0.5581	Google Earth	Togo				derived from GEOnet	17 December 1988	1988-12-17		Noyes, J. S. (John S.)	none specified		Burks, R. A. (Roger A.)	2012	Paratype	Animalia	Arthropoda	Hexapoda	Hymenoptera	Platygastridae	Oxyscelio	lunae				http://hol.osu.edu/spmInfo.html?id=OSUC%20320828	2016-02-17T09:54:26Z
urn:lsid:biosci.ohio-state.edu:osuc_occurrences:OSUC__218855	en	PreservedSpecimen	OSUC 218855	urn:lsid:biosci.ohio-state.edu:osuc_names:309299	Oxyscelio lunae	female	adult		1	C.A. Triplehorn Insect Collection, Ohio State University, Columbus, OH (OSUC)	Insects	[Central African Republic, Prefecture Sangha-Mbaéré Parc National de Dzanga-Ndoki, Mabéa Bai, 21.4km, 53°NE Bayanga] [3°02.01'N 16°24.57'E 510M, 1-2.v.2001, S. van Noort, Malaise trap, CAR01-M52, Lowland Rainforest, marsh clearing] [PARATYPE Oxyscelio lunae Burks 2012]	Dzanga-Ndoki National Park, 03°02.01'N 16°24.57'E, 510m, CAR01-M52, lowland rainforest / marsh clearing, Mabéa Bai, 21.4km (53°) NE Bayanga, Sangha-Mbaéré Préf. Écon., Central African Republic	3.0335	16.4095	label	Central African Republic	Sangha-Mbaéré				1 May 2001 - 2 May 2001	2001-05-01/2001-05-02		van Noort, S. (Simon)	Malaise trap	CAR01-M03	Burks, R. A. (Roger A.)	2012	Paratype	Animalia	Arthropoda	Hexapoda	Hymenoptera	Platygastridae	Oxyscelio	lunae		lowland rainforest; marsh clearing		http://hol.osu.edu/spmInfo.html?id=OSUC%20218855	2016-02-17T09:54:26Z
urn:lsid:biosci.ohio-state.edu:osuc_occurrences:OSUC__320838	en	PreservedSpecimen	OSUC 320838	urn:lsid:biosci.ohio-state.edu:osuc_names:309299	Oxyscelio lunae	female	adult		1	South African Museum, Iziko Museums of Cape Town, South Africa (SAMC)	Insects	[Central African Republic Prefecture Sangha-Mbaéré Parc National de Dzanga-Ndoki 38.6km 173° S Lidjombo] [2°21.60'N 16°03.20'E 350m 21-22.v.2001, S. van Noort Malaise trap, CAR01-M175 Lowland rainforest] [PARATYPE Oxyscelio lunae Burks 2012]	Dzanga-Ndoki National Park, 02°21.60'N 16°03.20'E, 350m, CAR01-M175, lowland rainforest, 38.6km (173°) S Lidjombo, Sangha-Mbaéré Préf. Écon., Central African Republic	2.36	16.0533	label	Central African Republic	Sangha-Mbaéré				21 May 2001 - 22 May 2001	2001-05-21/2001-05-22		van Noort, S. (Simon)	Malaise trap	CAR01-M175	Burks, R. A. (Roger A.)	2012	Paratype	Animalia	Arthropoda	Hexapoda	Hymenoptera	Platygastridae	Oxyscelio	lunae		lowland rainforest		http://hol.osu.edu/spmInfo.html?id=OSUC%20320838	2016-02-17T09:54:26Z
urn:lsid:biosci.ohio-state.edu:osuc_occurrences:OSUC__320846	en	PreservedSpecimen	OSUC 320846	urn:lsid:biosci.ohio-state.edu:osuc_names:309299	Oxyscelio lunae	female	adult		1	South African Museum, Iziko Museums of Cape Town, South Africa (SAMC)	Insects	[Central African Republic Prefecture Sangha-Mbaéré Parc National de Dzanga-Ndoki 38.6km 173° S Lidjombo] [2°21.60'N 16°03.20'E 350m 22-23.v.2001, S. van Noort Malaise trap, CAR01-M179 Lowland rainforest] [PARATYPE Oxyscelio lunae Burks 2012]	Dzanga-Ndoki National Park, 02°21.60'N 16°03.20'E, 350m, CAR01-M179, lowland rainforest, 38.6km (173°) S Lidjombo, Sangha-Mbaéré Préf. Écon., Central African Republic	2.36	16.0533	label	Central African Republic	Sangha-Mbaéré				22 May 2001 - 23 May 2001	2001-05-22/2001-05-23		van Noort, S. (Simon)	Malaise trap		Burks, R. A. (Roger A.)	2012	Paratype	Animalia	Arthropoda	Hexapoda	Hymenoptera	Platygastridae	Oxyscelio	lunae		lowland rainforest		http://hol.osu.edu/spmInfo.html?id=OSUC%20320846	2016-02-17T09:54:26Z
urn:lsid:biosci.ohio-state.edu:osuc_occurrences:OSUC__320844	en	PreservedSpecimen	OSUC 320844	urn:lsid:biosci.ohio-state.edu:osuc_names:309299	Oxyscelio lunae	female	adult		1	South African Museum, Iziko Museums of Cape Town, South Africa (SAMC)	Insects	[Central African Republic Prefecture Sangha-Mbaéré Parc National de Dzanga-Ndoki 38.6km 173° S Lidjombo] [2°21.60'N 16°03.20'E 350m 22-23.v.2001, S. van Noort Malaise trap, CAR01-M179 Lowland rainforest] [PARATYPE Oxyscelio lunae Burks 2012]	Dzanga-Ndoki National Park, 02°21.60'N 16°03.20'E, 350m, CAR01-M179, lowland rainforest, 38.6km (173°) S Lidjombo, Sangha-Mbaéré Préf. Écon., Central African Republic	2.36	16.0533	label	Central African Republic	Sangha-Mbaéré				22 May 2001 - 23 May 2001	2001-05-22/2001-05-23		van Noort, S. (Simon)	Malaise trap		Burks, R. A. (Roger A.)	2012	Paratype	Animalia	Arthropoda	Hexapoda	Hymenoptera	Platygastridae	Oxyscelio	lunae		lowland rainforest		http://hol.osu.edu/spmInfo.html?id=OSUC%20320844	2016-02-17T09:54:26Z
urn:lsid:biosci.ohio-state.edu:osuc_occurrences:OSUC__320849	en	PreservedSpecimen	OSUC 320849	urn:lsid:biosci.ohio-state.edu:osuc_names:309299	Oxyscelio lunae	female	adult		1	C.A. Triplehorn Insect Collection, Ohio State University, Columbus, OH (OSUC)	Insects	[Central African Republic Prefecture Sangha-Mbaéré Parc National de Dzanga-Ndoki, Mabéa Bai, 21.4km 53°NE Bayanga] [3°02.01'N 16°24.57'E 510m 5-6.v.2001, S. van Noort Malaise trap, CAR01-M54, Lowland Rainforest, marsh clearing] [PARATYPE Oxyscelio lunae Burks 2012]	Dzanga-Ndoki National Park, 03°02.01'N 16°24.57'E, 510m, CAR01-M43, lowland rainforest / marsh clearing, Mabéa Bai, 21.4km (53°) NE Bayanga, Sangha-Mbaéré Préf. Écon., Central African Republic	3.0335	16.4095	label	Central African Republic	Sangha-Mbaéré				5 May 2001 - 6 May 2001	2001-05-05/2001-05-06		van Noort, S. (Simon)	Malaise trap		Burks, R. A. (Roger A.)	2012	Paratype	Animalia	Arthropoda	Hexapoda	Hymenoptera	Platygastridae	Oxyscelio	lunae		lowland rainforest; marsh clearing		http://hol.osu.edu/spmInfo.html?id=OSUC%20320849	2016-02-17T09:54:26Z
urn:lsid:biosci.ohio-state.edu:osuc_occurrences:OSUC__320854	en	PreservedSpecimen	OSUC 320854	urn:lsid:biosci.ohio-state.edu:osuc_names:309299	Oxyscelio lunae	female	adult		1	Canadian National Collection of Insects, Ottawa, Canada (CNCI)	Insects	[Central African Republic Prefecture Sangha-Mbaéré Parc National de Dzanga-Ndoki, Mabéa Bai, 21.4km 53°NE Bayanga] [3°02.01'N 16°24.57'E 510m 4-5.v.2001, S. van Noort Malaise trap, CAR01-M43, Lowland Rainforest, marsh clearing] [PARATYPE Oxyscelio lunae Burks 2012]	Dzanga-Ndoki National Park, 03°02.01'N 16°24.57'E, 510m, CAR01-M43, lowland rainforest / marsh clearing, Mabéa Bai, 21.4km (53°) NE Bayanga, Sangha-Mbaéré Préf. Écon., Central African Republic	3.0335	16.4095	label	Central African Republic	Sangha-Mbaéré				4 May 2001 - 5 May 2001	2001-05-04/2001-05-05		van Noort, S. (Simon)	Malaise trap		Burks, R. A. (Roger A.)	2012	Paratype	Animalia	Arthropoda	Hexapoda	Hymenoptera	Platygastridae	Oxyscelio	lunae		lowland rainforest; marsh clearing		http://hol.osu.edu/spmInfo.html?id=OSUC%20320854	2016-02-17T09:54:26Z
urn:lsid:biosci.ohio-state.edu:osuc_occurrences:OSUC__462603	en	PreservedSpecimen	OSUC 462603	urn:lsid:biosci.ohio-state.edu:osuc_names:309299	Oxyscelio lunae	female	adult		1	Canadian National Collection of Insects, Ottawa, Canada (CNCI)	Insects	[Sierra leone: S. of Freetown, Close to Sussex 13° 11' W, 8° 20' N, 30.XI.1993 loc.4 swept along roadsides] [Lund University Sierra Leone Expedition 1993 leg. L.Cederholm - R.Danielsson - R.Hall] [PARATYPE Oxyscelio lunae Burks 2012]	Sussex, 08°20'N 13°11'W, loc. 4, along roadsides, S of Freetown, Western Area, Sierra Leone	8.3333	-13.1833	label	Sierra Leone	Western				30 November 1993	1993-11-30		Cederholm, L., Danielsson, R. & Hall, R.	sweeping		Burks, R. A. (Roger A.)	2012	Paratype	Animalia	Arthropoda	Hexapoda	Hymenoptera	Platygastridae	Oxyscelio	lunae		along roadsides		http://hol.osu.edu/spmInfo.html?id=OSUC%20462603	2016-02-17T09:54:26Z
urn:lsid:biosci.ohio-state.edu:osuc_occurrences:OSUC__369346	en	PreservedSpecimen	OSUC 369346	urn:lsid:biosci.ohio-state.edu:osuc_names:309299	Oxyscelio lunae	male	adult		1	The Natural History Museum, London, UK (BMNH)	Insects	[CAMEROON: Mbalmayo 3°32'N 11°30'E, vii. 1993 P. Eggleton, malaise trap] [PARATYPE Oxyscelio lunae Burks 2012]	Mbalmayo, 03°32'N 11°30'E, Centre Prov., Cameroon	3.5333	11.5	label	Cameroon	Centre				Jul-1993			Eggleton, P.	Malaise trap		Burks, R. A. (Roger A.)	2012	Paratype	Animalia	Arthropoda	Hexapoda	Hymenoptera	Platygastridae	Oxyscelio	lunae				http://hol.osu.edu/spmInfo.html?id=OSUC%20369346	2016-02-17T09:54:26Z
urn:lsid:biosci.ohio-state.edu:osuc_occurrences:OSUC__369347	en	PreservedSpecimen	OSUC 369347	urn:lsid:biosci.ohio-state.edu:osuc_names:309299	Oxyscelio lunae	male	adult		1	The Natural History Museum, London, UK (BMNH)	Insects	[CAMEROON: Mbalmayo 3°32'N 11°30'E, vii. 1993 P. Eggleton, malaise trap] [PARATYPE Oxyscelio lunae Burks 2012]	Mbalmayo, 03°32'N 11°30'E, Centre Prov., Cameroon	3.5333	11.5	label	Cameroon	Centre				Jul-1993			Eggleton, P.	Malaise trap		Burks, R. A. (Roger A.)	2012	Paratype	Animalia	Arthropoda	Hexapoda	Hymenoptera	Platygastridae	Oxyscelio	lunae				http://hol.osu.edu/spmInfo.html?id=OSUC%20369347	2016-02-17T09:54:26Z
urn:lsid:biosci.ohio-state.edu:osuc_occurrences:OSUC__369349	en	PreservedSpecimen	OSUC 369349	urn:lsid:biosci.ohio-state.edu:osuc_names:309299	Oxyscelio lunae	male	adult		1	The Natural History Museum, London, UK (BMNH)	Insects	[CAMEROON: Mbalmayo 3°32'N 11°30'E, vii. 1993 P. Eggleton, malaise trap] [PARATYPE Oxyscelio lunae Burks 2012]	Mbalmayo, 03°32'N 11°30'E, Centre Prov., Cameroon	3.5333	11.5	label	Cameroon	Centre				Jul-1993			Eggleton, P.	Malaise trap		Burks, R. A. (Roger A.)	2012	Paratype	Animalia	Arthropoda	Hexapoda	Hymenoptera	Platygastridae	Oxyscelio	lunae				http://hol.osu.edu/spmInfo.html?id=OSUC%20369349	2016-02-17T09:54:26Z
urn:lsid:biosci.ohio-state.edu:osuc_occurrences:OSUC__369344	en	PreservedSpecimen	OSUC 369344	urn:lsid:biosci.ohio-state.edu:osuc_names:309299	Oxyscelio lunae	male	adult		1	The Natural History Museum, London, UK (BMNH)	Insects	[CAMEROON: Mbalmayo 3°32'N 11°30'E, vii. 1993 P. Eggleton, malaise trap] [PARATYPE Oxyscelio lunae Burks 2012]	Mbalmayo, 03°32'N 11°30'E, Centre Prov., Cameroon	3.5333	11.5	label	Cameroon	Centre				Jul-1993			Eggleton, P.	Malaise trap		Burks, R. A. (Roger A.)	2012	Paratype	Animalia	Arthropoda	Hexapoda	Hymenoptera	Platygastridae	Oxyscelio	lunae				http://hol.osu.edu/spmInfo.html?id=OSUC%20369344	2016-02-17T09:54:26Z
urn:lsid:biosci.ohio-state.edu:osuc_occurrences:OSUC__369351	en	PreservedSpecimen	OSUC 369351	urn:lsid:biosci.ohio-state.edu:osuc_names:309299	Oxyscelio lunae	male	adult		1	The Natural History Museum, London, UK (BMNH)	Insects	[CAMEROON: Mbalmayo 3°32'N 11°30'E, vii. 1993 P. Eggleton, malaise trap] [PARATYPE Oxyscelio lunae Burks 2012]	Mbalmayo, 03°32'N 11°30'E, Centre Prov., Cameroon	3.5333	11.5	label	Cameroon	Centre				Jul-1993			Eggleton, P.	Malaise trap		Burks, R. A. (Roger A.)	2012	Paratype	Animalia	Arthropoda	Hexapoda	Hymenoptera	Platygastridae	Oxyscelio	lunae				http://hol.osu.edu/spmInfo.html?id=OSUC%20369351	2016-02-17T09:54:26Z
urn:lsid:biosci.ohio-state.edu:osuc_occurrences:OSUC__369408	en	PreservedSpecimen	OSUC 369408	urn:lsid:biosci.ohio-state.edu:osuc_names:309299	Oxyscelio lunae	male	adult		1	Canadian National Collection of Insects, Ottawa, Canada (CNCI)	Insects	[GUINEA: Mt. Nimba 7°41'N 8°23'W xii.90-iii.1991, L. Leblanc, rainforest] [PARATYPE Oxyscelio lunae Burks 2012]	Mount Nimba, 07°41'N 08°23'W, rainforest, Lola Pref., Guinea	7.6833	-8.3833	label	Guinea	Lola				Dec-1990 - Mar-1991			Leblanc, L. (Luc)	none specified		Burks, R. A. (Roger A.)	2012	Paratype	Animalia	Arthropoda	Hexapoda	Hymenoptera	Platygastridae	Oxyscelio	lunae		rainforest		http://hol.osu.edu/spmInfo.html?id=OSUC%20369408	2016-02-17T09:54:26Z
urn:lsid:biosci.ohio-state.edu:osuc_occurrences:OSUC__242799	en	PreservedSpecimen	OSUC 242799	urn:lsid:biosci.ohio-state.edu:osuc_names:309299	Oxyscelio lunae	male	adult		1	Canadian National Collection of Insects, Ottawa, Canada (CNCI)	Insects	[Central African Republic Pref. Sangha-Mbaeré Res.Special Forêt Dense Dzanga-Sangha 12.7km 326° NW Bayanga 420m] [3°00.27'N 16°11.55'E 10-11.v.2001, Simon van Noort, lowland rainforest Malaise trap CAR01-M94] [PARATYPE Oxyscelio lunae Burks 2012]	Dzanga-Sangha Special Reserve, 03°00.27'N 16°11.55'E, 420m, CAR01-M94, lowland rainforest, 12.7km (326°) NW Bayanga, Sangha-Mbaéré Préf. Écon., Central African Republic	3.0045	16.1925	label	Central African Republic	Sangha-Mbaéré				10 May 2001 - 11 May 2001	2001-05-10/2001-05-11		van Noort, S. (Simon)	Malaise trap	CAR01-M94	Burks, R. A. (Roger A.)	2012	Paratype	Animalia	Arthropoda	Hexapoda	Hymenoptera	Platygastridae	Oxyscelio	lunae		lowland rainforest		http://hol.osu.edu/spmInfo.html?id=OSUC%20242799	2016-02-17T09:54:26Z
urn:lsid:biosci.ohio-state.edu:osuc_occurrences:OSUC__369386	en	PreservedSpecimen	OSUC 369386	urn:lsid:biosci.ohio-state.edu:osuc_names:309299	Oxyscelio lunae	male	adult		1	Canadian National Collection of Insects, Ottawa, Canada (CNCI)	Insects	[GHANA: Ashanti Reg. Bobiri Forest Reserve 06°42'N, 01°20'W 23-31.VII.2001 Chris Carlton, FIT] [PARATYPE Oxyscelio lunae Burks 2012]	Bobiri Forest Reserve, 06°42'N 01°20'W, Ashanti Reg., Ghana	6.7	-1.3333	label	Ghana	Ashanti				23 July 2001 - 31 July 2001	2001-07-23/2001-07-31		Carlton, C. (Chris)	flight intercept trap		Burks, R. A. (Roger A.)	2012	Paratype	Animalia	Arthropoda	Hexapoda	Hymenoptera	Platygastridae	Oxyscelio	lunae				http://hol.osu.edu/spmInfo.html?id=OSUC%20369386	2016-02-17T09:54:26Z
urn:lsid:biosci.ohio-state.edu:osuc_occurrences:OSUC__369341	en	PreservedSpecimen	OSUC 369341	urn:lsid:biosci.ohio-state.edu:osuc_names:309299	Oxyscelio lunae	male	adult		1	The Natural History Museum, London, UK (BMNH)	Insects	[CAMEROON: Mbalmayo 3°32'N 11°30'E, vii. 1993 P. Eggleton, malaise trap] [PARATYPE Oxyscelio lunae Burks 2012]	Mbalmayo, 03°32'N 11°30'E, Centre Prov., Cameroon	3.5333	11.5	label	Cameroon	Centre				Jul-1993			Eggleton, P.	Malaise trap		Burks, R. A. (Roger A.)	2012	Paratype	Animalia	Arthropoda	Hexapoda	Hymenoptera	Platygastridae	Oxyscelio	lunae				http://hol.osu.edu/spmInfo.html?id=OSUC%20369341	2016-02-17T09:54:26Z
urn:lsid:biosci.ohio-state.edu:osuc_occurrences:OSUC__369342	en	PreservedSpecimen	OSUC 369342	urn:lsid:biosci.ohio-state.edu:osuc_names:309299	Oxyscelio lunae	male	adult		1	The Natural History Museum, London, UK (BMNH)	Insects	[CAMEROON: Mbalmayo 3°32'N 11°30'E, vii. 1993 P. Eggleton, malaise trap] [PARATYPE Oxyscelio lunae Burks 2012]	Mbalmayo, 03°32'N 11°30'E, Centre Prov., Cameroon	3.5333	11.5	label	Cameroon	Centre				Jul-1993			Eggleton, P.	Malaise trap		Burks, R. A. (Roger A.)	2012	Paratype	Animalia	Arthropoda	Hexapoda	Hymenoptera	Platygastridae	Oxyscelio	lunae				http://hol.osu.edu/spmInfo.html?id=OSUC%20369342	2016-02-17T09:54:26Z
urn:lsid:biosci.ohio-state.edu:osuc_occurrences:OSUC__369343	en	PreservedSpecimen	OSUC 369343	urn:lsid:biosci.ohio-state.edu:osuc_names:309299	Oxyscelio lunae	male	adult		1	The Natural History Museum, London, UK (BMNH)	Insects	[CAMEROON: Mbalmayo 3°32'N 11°30'E, vii. 1993 P. Eggleton, malaise trap] [PARATYPE Oxyscelio lunae Burks 2012]	Mbalmayo, 03°32'N 11°30'E, Centre Prov., Cameroon	3.5333	11.5	label	Cameroon	Centre				Jul-1993			Eggleton, P.	Malaise trap		Burks, R. A. (Roger A.)	2012	Paratype	Animalia	Arthropoda	Hexapoda	Hymenoptera	Platygastridae	Oxyscelio	lunae				http://hol.osu.edu/spmInfo.html?id=OSUC%20369343	2016-02-17T09:54:26Z
urn:lsid:biosci.ohio-state.edu:osuc_occurrences:OSUC__369352	en	PreservedSpecimen	OSUC 369352	urn:lsid:biosci.ohio-state.edu:osuc_names:309299	Oxyscelio lunae	male	adult		1	The Natural History Museum, London, UK (BMNH)	Insects	[CAMEROON: Mbalmayo 3°32'N 11°30'E, vii. 1993 P. Eggleton, malaise trap] [PARATYPE Oxyscelio lunae Burks 2012]	Mbalmayo, 03°32'N 11°30'E, Centre Prov., Cameroon	3.5333	11.5	label	Cameroon	Centre				Jul-1993			Eggleton, P.	Malaise trap		Burks, R. A. (Roger A.)	2012	Paratype	Animalia	Arthropoda	Hexapoda	Hymenoptera	Platygastridae	Oxyscelio	lunae				http://hol.osu.edu/spmInfo.html?id=OSUC%20369352	2016-02-17T09:54:26Z
urn:lsid:biosci.ohio-state.edu:osuc_occurrences:OSUC__369385	en	PreservedSpecimen	OSUC 369385	urn:lsid:biosci.ohio-state.edu:osuc_names:309299	Oxyscelio lunae	male	adult		1	C.A. Triplehorn Insect Collection, Ohio State University, Columbus, OH (OSUC)	Insects	[GHANA: Ashanti Reg. Bobiri Forest Reserve 06°42'N, 01°20'W 23-31.VII.2001 Chris Carlton, FIT] [PARATYPE Oxyscelio lunae Burks 2012]	Bobiri Forest Reserve, 06°42'N 01°20'W, Ashanti Reg., Ghana	6.7	-1.3333	label	Ghana	Ashanti				23 July 2001 - 31 July 2001	2001-07-23/2001-07-31		Carlton, C. (Chris)	flight intercept trap		Burks, R. A. (Roger A.)	2012	Paratype	Animalia	Arthropoda	Hexapoda	Hymenoptera	Platygastridae	Oxyscelio	lunae				http://hol.osu.edu/spmInfo.html?id=OSUC%20369385	2016-02-17T09:54:26Z
urn:lsid:biosci.ohio-state.edu:osuc_occurrences:OSUC__320850	en	PreservedSpecimen	OSUC 320850	urn:lsid:biosci.ohio-state.edu:osuc_names:309299	Oxyscelio lunae	female	adult		1	C.A. Triplehorn Insect Collection, Ohio State University, Columbus, OH (OSUC)	Insects	[Central African Republic Prefecture Sangha-Mbaéré Parc National de Dzanga-Ndoki, Mabéa Bai, 21.4km 53°NE Bayanga] [3°02.01'N 16°24.57'E 510m 5-6.v.2001, S. van Noort Malaise trap, CAR01-M54, Lowland Rainforest, marsh clearing] [PARATYPE Oxyscelio lunae Burks 2012]	Dzanga-Ndoki National Park, 03°02.01'N 16°24.57'E, 510m, CAR01-M43, lowland rainforest / marsh clearing, Mabéa Bai, 21.4km (53°) NE Bayanga, Sangha-Mbaéré Préf. Écon., Central African Republic	3.0335	16.4095	label	Central African Republic	Sangha-Mbaéré				5 May 2001 - 6 May 2001	2001-05-05/2001-05-06		van Noort, S. (Simon)	Malaise trap		Burks, R. A. (Roger A.)	2012	Paratype	Animalia	Arthropoda	Hexapoda	Hymenoptera	Platygastridae	Oxyscelio	lunae		lowland rainforest; marsh clearing		http://hol.osu.edu/spmInfo.html?id=OSUC%20320850	2016-02-17T09:54:26Z
urn:lsid:biosci.ohio-state.edu:osuc_occurrences:OSUC__320853	en	PreservedSpecimen	OSUC 320853	urn:lsid:biosci.ohio-state.edu:osuc_names:309299	Oxyscelio lunae	female	adult		1	C.A. Triplehorn Insect Collection, Ohio State University, Columbus, OH (OSUC)	Insects	[Central African Republic Pref. Sangha-Mbaéré Res. Spéciale de Forêt Dense Dzanga-Sangha, 12.7km 326° NW Bayanga] [3°00.27'N 16°11.55'E 420m 10-11.v.2001, Simon van Noort, Malaise trap, CAR01-M78 Lowland Rainforest] [PARATYPE Oxyscelio lunae Burks 2012]	Dzanga-Sangha Special Reserve, 03°00.27'N 16°11.55'E, 420m, CAR01-M78, lowland rainforest, 12.7km (326°) NW Bayanga, Sangha-Mbaéré Préf. Écon., Central African Republic	3.0045	16.1925	label	Central African Republic	Sangha-Mbaéré				10 May 2001 - 11 May 2001	2001-05-10/2001-05-11		van Noort, S. (Simon)	Malaise trap	CAR01-M78	Burks, R. A. (Roger A.)	2012	Paratype	Animalia	Arthropoda	Hexapoda	Hymenoptera	Platygastridae	Oxyscelio	lunae		lowland rainforest		http://hol.osu.edu/spmInfo.html?id=OSUC%20320853	2016-02-17T09:54:26Z
urn:lsid:biosci.ohio-state.edu:osuc_occurrences:OSUC__320843	en	PreservedSpecimen	OSUC 320843	urn:lsid:biosci.ohio-state.edu:osuc_names:309299	Oxyscelio lunae	female	adult		1	South African Museum, Iziko Museums of Cape Town, South Africa (SAMC)	Insects	[Central African Republic Prefecture Sangha-Mbaéré Réserve Spéciale de Forêt Dense de Dzanga-Sangha 12.7km 326° NW Bayanga] [3°00.27'N 16°11.55'E 420m 11-12.v.2001 S. van Noort Malaise trap, CAR01 M90 Lowland Rainforest] [PARATYPE Oxyscelio lunae Burks 2012]	Dzanga-Sangha Special Reserve, 03°00.27'N 16°11.55'E, 420m, CAR01-M90, lowland rainforest, 12.7km (326°) NW Bayanga, Sangha-Mbaéré Préf. Écon., Central African Republic	3.0045	16.1925	label	Central African Republic	Sangha-Mbaéré				11 May 2001 - 12 May 2001	2001-05-11/2001-05-12		van Noort, S. (Simon)	Malaise trap	CAR01-M90	Burks, R. A. (Roger A.)	2012	Paratype	Animalia	Arthropoda	Hexapoda	Hymenoptera	Platygastridae	Oxyscelio	lunae		lowland rainforest		http://hol.osu.edu/spmInfo.html?id=OSUC%20320843	2016-02-17T09:54:26Z
urn:lsid:biosci.ohio-state.edu:osuc_occurrences:OSUC__320847	en	PreservedSpecimen	OSUC 320847	urn:lsid:biosci.ohio-state.edu:osuc_names:309299	Oxyscelio lunae	female	adult		1	South African Museum, Iziko Museums of Cape Town, South Africa (SAMC)	Insects	[Central African Republic Pref. Sangha-Mbaéré Res. Spéciale de Forêt Dense Dzanga-Sangha, 12.7km 326° NW Bayanga 420m] [3°00.27'N 16°11.55'E 10-11.v.2001, Simon van Noort, Lowland Rainforest Malaise trap, CAR01-M83] [PARATYPE Oxyscelio lunae Burks 2012]	Dzanga-Sangha Special Reserve, 03°00.27'N 16°11.55'E, 420m, CAR01-M83, lowland rainforest, 12.7km (326°) NW Bayanga, Sangha-Mbaéré Préf. Écon., Central African Republic	3.0045	16.1925	label	Central African Republic	Sangha-Mbaéré				10 May 2001 - 11 May 2001	2001-05-10/2001-05-11		van Noort, S. (Simon)	Malaise trap	CAR01-M83	Burks, R. A. (Roger A.)	2012	Paratype	Animalia	Arthropoda	Hexapoda	Hymenoptera	Platygastridae	Oxyscelio	lunae		lowland rainforest		http://hol.osu.edu/spmInfo.html?id=OSUC%20320847	2016-02-17T09:54:26Z
urn:lsid:biosci.ohio-state.edu:osuc_occurrences:OSUC__320848	en	PreservedSpecimen	OSUC 320848	urn:lsid:biosci.ohio-state.edu:osuc_names:309299	Oxyscelio lunae	female	adult		1	South African Museum, Iziko Museums of Cape Town, South Africa (SAMC)	Insects	[Central African Republic Pref. Sangha-Mbaéré Res. Spéciale de Forêt Dense Dzanga-Sangha, 12.7km 326° NW Bayanga 420m] [3°00.27'N 16°11.55'E 12-13.v.2001, Simon van Noort, Lowland Rainforest Malaise trap, CAR01-M102] [PARATYPE Oxyscelio lunae Burks 2012]	Dzanga-Sangha Special Reserve, 03°00.27'N 16°11.55'E, 420m, CAR01-M102, lowland rainforest, 12.7km (326°) NW Bayanga, Sangha-Mbaéré Préf. Écon., Central African Republic	3.0045	16.1925	label	Central African Republic	Sangha-Mbaéré				12 May 2001 - 13 May 2001	2001-05-12/2001-05-13		van Noort, S. (Simon)	Malaise trap	CAR01-M102	Burks, R. A. (Roger A.)	2012	Paratype	Animalia	Arthropoda	Hexapoda	Hymenoptera	Platygastridae	Oxyscelio	lunae		lowland rainforest		http://hol.osu.edu/spmInfo.html?id=OSUC%20320848	2016-02-17T09:54:26Z
urn:lsid:biosci.ohio-state.edu:osuc_occurrences:OSUC__320852	en	PreservedSpecimen	OSUC 320852	urn:lsid:biosci.ohio-state.edu:osuc_names:309299	Oxyscelio lunae	female	adult		1	South African Museum, Iziko Museums of Cape Town, South Africa (SAMC)	Insects	[Central African Republic Pref. Sangha-Mbaéré Res. Spéciale de Forêt Dense Dzanga-Sangha, 12.7km 326° NW Bayanga] [3°00.27'N 16°11.55'E 420m 10-11.v.2001, Simon van Noort, Malaise trap, CAR01-M78 Lowland Rainforest] [PARATYPE Oxyscelio lunae Burks 2012]	Dzanga-Sangha Special Reserve, 03°00.27'N 16°11.55'E, 420m, CAR01-M78, lowland rainforest, 12.7km (326°) NW Bayanga, Sangha-Mbaéré Préf. Écon., Central African Republic	3.0045	16.1925	label	Central African Republic	Sangha-Mbaéré				10 May 2001 - 11 May 2001	2001-05-10/2001-05-11		van Noort, S. (Simon)	Malaise trap	CAR01-M78	Burks, R. A. (Roger A.)	2012	Paratype	Animalia	Arthropoda	Hexapoda	Hymenoptera	Platygastridae	Oxyscelio	lunae		lowland rainforest		http://hol.osu.edu/spmInfo.html?id=OSUC%20320852	2016-02-17T09:54:26Z
urn:lsid:biosci.ohio-state.edu:osuc_occurrences:OSUC__317893	en	PreservedSpecimen	OSUC 317893	urn:lsid:biosci.ohio-state.edu:osuc_names:309299	Oxyscelio lunae	female	adult		1	South African Museum, Iziko Museums of Cape Town, South Africa (SAMC)	Insects	[Central African Republic Pref. Sangha-Mbaeré Parc National de Dzanga-Ndoki, 38.6m 173° Lidjombo] [2°21.60'N 16°03.20'D 350m 22-23.v.2001 S. van Noort Malaise trap, Lowland rainforest, CAR01-M180] [PARATYPE Oxyscelio lunae Burks 2012]	Dzanga-Ndoki National Park, 02°21.60'N 16°03.20'E, 350m, CAR01-M180, lowland rainforest, 38.6km (173°) S Lidjombo, Sangha-Mbaéré Préf. Écon., Central African Republic	2.36	16.0533	label	Central African Republic	Sangha-Mbaéré				22 March 2001 - 23 May 2001	2001-03-22/2001-05-23		van Noort, S. (Simon)	Malaise trap	CAR01-M180	Burks, R. A. (Roger A.)	2012	Paratype	Animalia	Arthropoda	Hexapoda	Hymenoptera	Platygastridae	Oxyscelio	lunae		lowland rainforest		http://hol.osu.edu/spmInfo.html?id=OSUC%20317893	2016-02-17T09:54:26Z
urn:lsid:biosci.ohio-state.edu:osuc_occurrences:OSUC__225982	en	PreservedSpecimen	OSUC 225982	urn:lsid:biosci.ohio-state.edu:osuc_names:309299	Oxyscelio lunae	male	adult		1	South African Museum, Iziko Museums of Cape Town, South Africa (SAMC)	Insects	[Central African Republic Prefecture Sangha Mbaeré Parc National de Dzanga-Ndoki, 38.6km 173°S Lidjombo] [2°21.60'N 16°03.20'E 350m 22-23.v.2001 S.van Noort Malaise trap, CAR01-M177 Lowland rainforest] [PARATYPE Oxyscelio lunae Burks 2012]	Dzanga-Ndoki National Park, 02°21.60'N 16°03.20'E, 350m, CAR01-M177, lowland rainforest, 38.6km (173°) S Lidjombo, Sangha-Mbaéré Préf. Écon., Central African Republic	2.36	16.0533	label	Central African Republic	Sangha-Mbaéré				22 May 2001 - 23 May 2001	2001-05-22/2001-05-23		van Noort, S. (Simon)	Malaise trap	CAR01-M177	Burks, R. A. (Roger A.)	2012	Paratype	Animalia	Arthropoda	Hexapoda	Hymenoptera	Platygastridae	Oxyscelio	lunae		lowland rainforest		http://hol.osu.edu/spmInfo.html?id=OSUC%20225982	2016-02-17T09:54:26Z
urn:lsid:biosci.ohio-state.edu:osuc_occurrences:OSUC__225983	en	PreservedSpecimen	OSUC 225983	urn:lsid:biosci.ohio-state.edu:osuc_names:309299	Oxyscelio lunae	male	adult		1	South African Museum, Iziko Museums of Cape Town, South Africa (SAMC)	Insects	[Central African Republic Prefecture Sangha Mbaeré Parc National de Dzanga-Ndoki, 38.6km 173°S Lidjombo] [2°21.60'N 16°03.20'E 350m 22-23.v.2001 S.van Noort Malaise trap, CAR01-M177 Lowland rainforest] [PARATYPE Oxyscelio lunae Burks 2012]	Dzanga-Ndoki National Park, 02°21.60'N 16°03.20'E, 350m, CAR01-M177, lowland rainforest, 38.6km (173°) S Lidjombo, Sangha-Mbaéré Préf. Écon., Central African Republic	2.36	16.0533	label	Central African Republic	Sangha-Mbaéré				22 May 2001 - 23 May 2001	2001-05-22/2001-05-23		van Noort, S. (Simon)	Malaise trap	CAR01-M177	Burks, R. A. (Roger A.)	2012	Paratype	Animalia	Arthropoda	Hexapoda	Hymenoptera	Platygastridae	Oxyscelio	lunae		lowland rainforest		http://hol.osu.edu/spmInfo.html?id=OSUC%20225983	2016-02-17T09:54:26Z
urn:lsid:biosci.ohio-state.edu:osuc_occurrences:OSUC__225984	en	PreservedSpecimen	OSUC 225984	urn:lsid:biosci.ohio-state.edu:osuc_names:309299	Oxyscelio lunae	male	adult		1	South African Museum, Iziko Museums of Cape Town, South Africa (SAMC)	Insects	[Central African Republic Prefecture Sangha Mbaéré Parc National de Dzanga-Ndoki, 38.6km 173°S Lidjombo] [2°21.60'N 16°03.20'E 350m 22-23.v.2001 S.van Noort Malaise trap, CAR01-M171 Lowland rainforest] [PARATYPE Oxyscelio lunae Burks 2012]	Dzanga-Ndoki National Park, 02°21.60'N 16°03.20'E, 350m, CAR01-M171, lowland rainforest, 38.6km (173°) S Lidjombo, Sangha-Mbaéré Préf. Écon., Central African Republic	2.36	16.0533	label	Central African Republic	Sangha-Mbaéré				22 May 2001 - 23 May 2001	2001-05-22/2001-05-23		van Noort, S. (Simon)	Malaise trap	CAR01-M171	Burks, R. A. (Roger A.)	2012	Paratype	Animalia	Arthropoda	Hexapoda	Hymenoptera	Platygastridae	Oxyscelio	lunae		lowland rainforest		http://hol.osu.edu/spmInfo.html?id=OSUC%20225984	2016-02-17T09:54:26Z
urn:lsid:biosci.ohio-state.edu:osuc_occurrences:OSUC__225985	en	PreservedSpecimen	OSUC 225985	urn:lsid:biosci.ohio-state.edu:osuc_names:309299	Oxyscelio lunae	male	adult		1	South African Museum, Iziko Museums of Cape Town, South Africa (SAMC)	Insects	[Central African Republic Prefecture Sangha Mbaeré Parc National de Dzanga-Ndoki, 38.6km 173°S Lidjombo] [2°21.60'N 16°03.20'E 350m 22-23.v.2001 S.van Noort Malaise trap, CAR01-M171 Lowland rainforest] [PARATYPE Oxyscelio lunae Burks 2012]	Dzanga-Ndoki National Park, 02°21.60'N 16°03.20'E, 350m, CAR01-M171, lowland rainforest, 38.6km (173°) S Lidjombo, Sangha-Mbaéré Préf. Écon., Central African Republic	2.36	16.0533	label	Central African Republic	Sangha-Mbaéré				22 May 2001 - 23 May 2001	2001-05-22/2001-05-23		van Noort, S. (Simon)	Malaise trap		Burks, R. A. (Roger A.)	2012	Paratype	Animalia	Arthropoda	Hexapoda	Hymenoptera	Platygastridae	Oxyscelio	lunae		lowland rainforest		http://hol.osu.edu/spmInfo.html?id=OSUC%20225985	2016-02-17T09:54:26Z
urn:lsid:biosci.ohio-state.edu:osuc_occurrences:OSUC__176083	en	PreservedSpecimen	OSUC 176083	urn:lsid:biosci.ohio-state.edu:osuc_names:309299	Oxyscelio lunae	male	adult		1	South African Museum, Iziko Museums of Cape Town, South Africa (SAMC)	Insects	[Central African Republic, Prefecture Sangha-Mbaéré Parc National de Dzanga-Ndoki, Mabéa Bai, 21.4km, 53°NE Bayanga] [3°02.01'N 16°24.57'E 510M, 1-2.v.2001, S. van Noort, Malaise trap, CAR01-M03, Lowland Rainforest, marsh clearing] [PARATYPE Oxyscelio lunae Burks 2012]	Dzanga-Ndoki National Park, 03°02.01'N 16°24.57'E, 510m, CAR01-M03, lowland rainforest / marsh clearing, Mabéa Bai, 21.4km (53°) NE Bayanga, Sangha-Mbaéré Préf. Écon., Central African Republic	3.0335	16.4095	label	Central African Republic	Sangha-Mbaéré				1 May 2001 - 2 May 2001	2001-05-01/2001-05-02		van Noort, S. (Simon)	Malaise trap	CAR01-M03	Burks, R. A. (Roger A.)	2012	Paratype	Animalia	Arthropoda	Hexapoda	Hymenoptera	Platygastridae	Oxyscelio	lunae		lowland rainforest; marsh clearing		http://hol.osu.edu/spmInfo.html?id=OSUC%20176083	2016-02-17T09:54:26Z
urn:lsid:biosci.ohio-state.edu:osuc_occurrences:OSUC__251694	en	PreservedSpecimen	OSUC 251694	urn:lsid:biosci.ohio-state.edu:osuc_names:309299	Oxyscelio lunae	male	adult		1	South African Museum, Iziko Museums of Cape Town, South Africa (SAMC)	Insects	[Central African Republic Prefecture Sangha-Mbaéré Parc National de Dzanga-Ndoki, 38.6km 173°S Lidjombo] [2°21.60'N 16°03.20'E 350m 21-22.v.2001, S. van Noort Malaise trap, CAR01-M166, Lowland rainforest] [PARATYPE Oxyscelio lunae Burks 2012]	Dzanga-Ndoki National Park, 02°21.60'N 16°03.20'E, 350m, CAR01-M166, lowland rainforest, 38.6km (173°) S Lidjombo, Sangha-Mbaéré Préf. Écon., Central African Republic	2.36	16.0533	GEOnet	Central African Republic	Sangha-Mbaéré				21 March 2001 - 22 May 2001	2001-03-21/2001-05-22		van Noort, S. (Simon)	Malaise trap		Burks, R. A. (Roger A.)	2012	Paratype	Animalia	Arthropoda	Hexapoda	Hymenoptera	Platygastridae	Oxyscelio	lunae		lowland rainforest		http://hol.osu.edu/spmInfo.html?id=OSUC%20251694	2016-02-17T09:54:26Z
urn:lsid:biosci.ohio-state.edu:osuc_occurrences:OSUC__251695	en	PreservedSpecimen	OSUC 251695	urn:lsid:biosci.ohio-state.edu:osuc_names:309299	Oxyscelio lunae	male	adult		1	South African Museum, Iziko Museums of Cape Town, South Africa (SAMC)	Insects	[Central African Republic Prefecture Sangha-Mbaéré Parc National de Dzanga-Ndoki, 38.6km 173°S Lidjombo] [2°21.60'N 16°03.20'E 350m 21-22.v.2001, S. van Noort Malaise trap, CAR01-M166, Lowland rainforest] [PARATYPE Oxyscelio lunae Burks 2012]	Dzanga-Ndoki National Park, 02°21.60'N 16°03.20'E, 350m, CAR01-M166, lowland rainforest, 38.6km (173°) S Lidjombo, Sangha-Mbaéré Préf. Écon., Central African Republic	2.36	16.0533	GEOnet	Central African Republic	Sangha-Mbaéré				21 March 2001 - 22 May 2001	2001-03-21/2001-05-22		van Noort, S. (Simon)	Malaise trap		Burks, R. A. (Roger A.)	2012	Paratype	Animalia	Arthropoda	Hexapoda	Hymenoptera	Platygastridae	Oxyscelio	lunae		lowland rainforest		http://hol.osu.edu/spmInfo.html?id=OSUC%20251695	2016-02-17T09:54:26Z
urn:lsid:biosci.ohio-state.edu:osuc_occurrences:OSUC__251697	en	PreservedSpecimen	OSUC 251697	urn:lsid:biosci.ohio-state.edu:osuc_names:309299	Oxyscelio lunae	male	adult		1	South African Museum, Iziko Museums of Cape Town, South Africa (SAMC)	Insects	[Central African Republic Prefecture Sangha-Mbaéré Parc National de Dzanga-Ndoki, 38.6km 173°S Lidjombo] [2°21.60'N 16°03.20'E 350m 21-22.v.2001, S. van Noort Malaise trap, CAR01-M166, Lowland rainforest] [PARATYPE Oxyscelio lunae Burks 2012]	Dzanga-Ndoki National Park, 02°21.60'N 16°03.20'E, 350m, CAR01-M166, lowland rainforest, 38.6km (173°) S Lidjombo, Sangha-Mbaéré Préf. Écon., Central African Republic	2.36	16.0533	GEOnet	Central African Republic	Sangha-Mbaéré				21 March 2001 - 22 May 2001	2001-03-21/2001-05-22		van Noort, S. (Simon)	Malaise trap		Burks, R. A. (Roger A.)	2012	Paratype	Animalia	Arthropoda	Hexapoda	Hymenoptera	Platygastridae	Oxyscelio	lunae		lowland rainforest		http://hol.osu.edu/spmInfo.html?id=OSUC%20251697	2016-02-17T09:54:26Z
urn:lsid:biosci.ohio-state.edu:osuc_occurrences:OSUC__251698	en	PreservedSpecimen	OSUC 251698	urn:lsid:biosci.ohio-state.edu:osuc_names:309299	Oxyscelio lunae	male	adult		1	South African Museum, Iziko Museums of Cape Town, South Africa (SAMC)	Insects	[Central African Republic Prefecture Sangha-Mbaéré Parc National de Dzanga-Ndoki, 38.6km 173°S Lidjombo] [2°21.60'N 16°03.20'E 350m 21-22.v.2001, S. van Noort Malaise trap, CAR01-M166, Lowland rainforest] [PARATYPE Oxyscelio lunae Burks 2012]	Dzanga-Ndoki National Park, 02°21.60'N 16°03.20'E, 350m, CAR01-M166, lowland rainforest, 38.6km (173°) S Lidjombo, Sangha-Mbaéré Préf. Écon., Central African Republic	2.36	16.0533	GEOnet	Central African Republic	Sangha-Mbaéré				21 March 2001 - 22 May 2001	2001-03-21/2001-05-22		van Noort, S. (Simon)	Malaise trap		Burks, R. A. (Roger A.)	2012	Paratype	Animalia	Arthropoda	Hexapoda	Hymenoptera	Platygastridae	Oxyscelio	lunae		lowland rainforest		http://hol.osu.edu/spmInfo.html?id=OSUC%20251698	2016-02-17T09:54:26Z
urn:lsid:biosci.ohio-state.edu:osuc_occurrences:OSUC__267415	en	PreservedSpecimen	OSUC 267415	urn:lsid:biosci.ohio-state.edu:osuc_names:309299	Oxyscelio lunae	male	adult		1	South African Museum, Iziko Museums of Cape Town, South Africa (SAMC)	Insects	[Central African Republic Prefecture Sangha-Mbaéré P.Nat. de Dzanga-Ndoki 38.6km 173°S Lidjombo] [2°21.60'N 16°03.20'E 350m 24-25.v.2001, S. van Noort Malaise trap, CAR01-M206 Lowland Rainforest] [PARATYPE Oxyscelio lunae Burks 2012]	Dzanga-Ndoki National Park, 02°21.60'N 16°03.20'E, 350m, CAR01-S206, lowland rainforest, 38.6km (173°) S Lidjombo, Sangha-Mbaéré Préf. Écon., Central African Republic	2.36	16.0533	label	Central African Republic	Sangha-Mbaéré				24 May 2001 - 25 May 2001	2001-05-24/2001-05-25		van Noort, S. (Simon)	Malaise trap		Burks, R. A. (Roger A.)	2012	Paratype	Animalia	Arthropoda	Hexapoda	Hymenoptera	Platygastridae	Oxyscelio	lunae		lowland rainforest		http://hol.osu.edu/spmInfo.html?id=OSUC%20267415	2016-02-17T09:54:26Z
urn:lsid:biosci.ohio-state.edu:osuc_occurrences:OSUC__267416	en	PreservedSpecimen	OSUC 267416	urn:lsid:biosci.ohio-state.edu:osuc_names:309299	Oxyscelio lunae	male	adult		1	South African Museum, Iziko Museums of Cape Town, South Africa (SAMC)	Insects	[Central African Republic Prefecture Sangha-Mbaéré Res. Spéciale de Forêt Dense Dzanga-Sangha 12.7km 326° NW Bayanga] [3°00.27'N 16°11.55'E 420m 11-12.v.2001, S. van Noort Malaise trap, CAR01-M98 Lowland Rainforest, marsh clearing] [PARATYPE Oxyscelio lunae Burks 2012]	Dzanga-Sangha Special Reserve, 03°00.27'N 16°11.55'E, 420m, CAR01-M98, lowland rainforest, 12.7km (326°) NW Bayanga, Sangha-Mbaéré Préf. Écon., Central African Republic	3.0045	16.1925	label	Central African Republic	Sangha-Mbaéré				11 May 2001 - 12 May 2001	2001-05-11/2001-05-12		van Noort, S. (Simon)	Malaise trap	CAR01-M98	Burks, R. A. (Roger A.)	2012	Paratype	Animalia	Arthropoda	Hexapoda	Hymenoptera	Platygastridae	Oxyscelio	lunae		lowland rainforest		http://hol.osu.edu/spmInfo.html?id=OSUC%20267416	2016-02-17T09:54:26Z
urn:lsid:biosci.ohio-state.edu:osuc_occurrences:OSUC__282894	en	PreservedSpecimen	OSUC 282894	urn:lsid:biosci.ohio-state.edu:osuc_names:309299	Oxyscelio lunae	male	adult		1	South African Museum, Iziko Museums of Cape Town, South Africa (SAMC)	Insects	[Central African Republic, Prefecture Sangha-Mbaere, Parc National de Dzanga-Ndoki, 38.6km 173°S Lidjombo] [2°21.60'N 16°03.20'E, 350m, 22-23.v.2001, S. van Noort, Malaise trap, CAR01-M186, Lowland rainforest] [PARATYPE Oxyscelio lunae Burks 2012]	Dzanga-Ndoki National Park, 02°21.60'N 16°03.20'E, 350m, CAR01-M186, lowland rainforest, 38.6km (173°) S Lidjombo, Sangha-Mbaéré Préf. Écon., Central African Republic	2.36	16.0533	label	Central African Republic	Sangha-Mbaéré				22 May 2001 - 23 May 2001	2001-05-22/2001-05-23		van Noort, S. (Simon)	Malaise trap	CAR01-M186	Burks, R. A. (Roger A.)	2012	Paratype	Animalia	Arthropoda	Hexapoda	Hymenoptera	Platygastridae	Oxyscelio	lunae		lowland rainforest		http://hol.osu.edu/spmInfo.html?id=OSUC%20282894	2016-02-17T09:54:26Z
urn:lsid:biosci.ohio-state.edu:osuc_occurrences:OSUC__282896	en	PreservedSpecimen	OSUC 282896	urn:lsid:biosci.ohio-state.edu:osuc_names:309299	Oxyscelio lunae	male	adult		1	South African Museum, Iziko Museums of Cape Town, South Africa (SAMC)	Insects	[Central African Republic, Prefecture Sangha-Mbaere, Parc National de Dzanga-Ndoki, 21.4km 53° NE Bayanga] [3°02.01'N 16°24.57'E, 510m, 6-7.v.2001, S van Noort, Malaise trap, CAR01-M65, Lowland Rainforest, marsh clearing] [PARATYPE Oxyscelio lunae Burks 2012]	Dzanga-Ndoki National Park, 03°02.01'N 16°24.57'E, 510m, CAR01-M65, lowland rainforest / marsh clearing, Mabéa Bai, 21.4km (53°) NE Bayanga, Sangha-Mbaéré Préf. Écon., Central African Republic	3.0335	16.4095	label	Central African Republic	Sangha-Mbaéré				6 May 2001 - 7 May 2001	2001-05-06/2001-05-07		van Noort, S. (Simon)	Malaise trap	CAR01-M65	Burks, R. A. (Roger A.)	2012	Paratype	Animalia	Arthropoda	Hexapoda	Hymenoptera	Platygastridae	Oxyscelio	lunae		lowland rainforest; marsh clearing		http://hol.osu.edu/spmInfo.html?id=OSUC%20282896	2016-02-17T09:54:26Z
urn:lsid:biosci.ohio-state.edu:osuc_occurrences:OSUC__282879	en	PreservedSpecimen	OSUC 282879	urn:lsid:biosci.ohio-state.edu:osuc_names:309299	Oxyscelio lunae	male	adult		1	South African Museum, Iziko Museums of Cape Town, South Africa (SAMC)	Insects	[Central African Republic, Prefecture Sangha-Mbaere, Parc National de Dzanga-Ndoki, 38.6km 173°S Lidjombo] [2°21.60'N 16°03.20'E, 350m, 21-22.v.2001, S. van Noort, Malaise trap, CAR01-M170, Lowland rainforest] [PARATYPE Oxyscelio lunae Burks 2012]	Dzanga-Ndoki National Park, 02°21.60'N 16°03.20'E, 350m, CAR01-M170, lowland rainforest, 38.6km (173°) S Lidjombo, Sangha-Mbaéré Préf. Écon., Central African Republic	2.36	16.0533	label	Central African Republic	Sangha-Mbaéré				21 May 2001 - 22 May 2001	2001-05-21/2001-05-22		van Noort, S. (Simon)	Malaise trap	CAR01-M170	Burks, R. A. (Roger A.)	2012	Paratype	Animalia	Arthropoda	Hexapoda	Hymenoptera	Platygastridae	Oxyscelio	lunae		lowland rainforest		http://hol.osu.edu/spmInfo.html?id=OSUC%20282879	2016-02-17T09:54:26Z
urn:lsid:biosci.ohio-state.edu:osuc_occurrences:OSUC__320842	en	PreservedSpecimen	OSUC 320842	urn:lsid:biosci.ohio-state.edu:osuc_names:309299	Oxyscelio lunae	female	adult		1	South African Museum, Iziko Museums of Cape Town, South Africa (SAMC)	Insects	[Central African Republic Prefecture Sangha-Mbaéré Réserve Spéciale de Forêt Dense de Dzanga-Sangha 12.7km 326° NW Bayanga] [3°00.27'N 16°11.55'E 420m 11-12.v.2001 S. van Noort Malaise trap, CAR01 M99 Lowland Rainforest] [PARATYPE Oxyscelio lunae Burks 2012]	Dzanga-Sangha Special Reserve, 03°00.27'N 16°11.55'E, 420m, CAR01-M86, lowland rainforest, 12.7km (326°) NW Bayanga, Sangha-Mbaéré Préf. Écon., Central African Republic	3.0045	16.1925	label	Central African Republic	Sangha-Mbaéré				11 May 2001 - 12 May 2001	2001-05-11/2001-05-12		van Noort, S. (Simon)	Malaise trap		Burks, R. A. (Roger A.)	2012	Paratype	Animalia	Arthropoda	Hexapoda	Hymenoptera	Platygastridae	Oxyscelio	lunae		lowland rainforest		http://hol.osu.edu/spmInfo.html?id=OSUC%20320842	2016-02-17T09:54:26Z
urn:lsid:biosci.ohio-state.edu:osuc_occurrences:OSUC__369359	en	PreservedSpecimen	OSUC 369359	urn:lsid:biosci.ohio-state.edu:osuc_names:309299	Oxyscelio lunae	male	adult		1	The Natural History Museum, London, UK (BMNH)	Insects	[CAMEROON: Mbalmayo, vii. 1993 P. Eggleton, N. Mawdsley] [PARATYPE Oxyscelio lunae Burks 2012]	Mbalmayo, Centre Prov., Cameroon	3.5167	11.5	GEOnet	Cameroon	Centre				Jul-1993			Eggleton, P. & Mawdsley, N.	none specified		Burks, R. A. (Roger A.)	2012	Paratype	Animalia	Arthropoda	Hexapoda	Hymenoptera	Platygastridae	Oxyscelio	lunae				http://hol.osu.edu/spmInfo.html?id=OSUC%20369359	2016-02-17T09:54:26Z
urn:lsid:biosci.ohio-state.edu:osuc_occurrences:OSUC__435286	en	PreservedSpecimen	OSUC 435286	urn:lsid:biosci.ohio-state.edu:osuc_names:309299	Oxyscelio lunae	male	adult		1	C.A. Triplehorn Insect Collection, Ohio State University, Columbus, OH (OSUC)	Insects	[6°32.553'N 3°2.075'W GHANA: Western Region, Bia NP, SE of New Debisio 23.iii-6.iv.2006 Barrier/ Res. Camp, MT ground, 190m, Philips, Davis et al.] [PARATYPE Oxyscelio lunae Burks 2012]	Bia National Park, 06°32.553'N 03°02.075'W, 190m, barrier / research camp, SE of New Debiso (New Debisio), Western Reg., Ghana	6.5426	-3.0346	label	Ghana	Western			New Debisio is a misspelling of New Debiso	23 March 2006 - 6 April 2006	2006-03-23/2006-04-06		Philips, Davis et al.	Malaise trap		Burks, R. A. (Roger A.)	2012	Paratype	Animalia	Arthropoda	Hexapoda	Hymenoptera	Platygastridae	Oxyscelio	lunae		ground		http://hol.osu.edu/spmInfo.html?id=OSUC%20435286	2016-02-17T09:54:26Z
urn:lsid:biosci.ohio-state.edu:osuc_occurrences:OSUC__320851	en	PreservedSpecimen	OSUC 320851	urn:lsid:biosci.ohio-state.edu:osuc_names:309299	Oxyscelio lunae	female	adult		1	C.A. Triplehorn Insect Collection, Ohio State University, Columbus, OH (OSUC)	Insects	[Central African Republic Pref. Sangha-Mbaéré Res. Spéciale de Forêt Dense Dzanga-Sangha, 12.7km 326° NW Bayanga] [3°00.27'N 16°11.55'E 420m 10-11.v.2001, Simon van Noort, Malaise trap, CAR01-M78 Lowland Rainforest] [PARATYPE Oxyscelio lunae Burks 2012]	Dzanga-Sangha Special Reserve, 03°00.27'N 16°11.55'E, 420m, CAR01-M78, lowland rainforest, 12.7km (326°) NW Bayanga, Sangha-Mbaéré Préf. Écon., Central African Republic	3.0045	16.1925	label	Central African Republic	Sangha-Mbaéré				10 May 2001 - 11 May 2001	2001-05-10/2001-05-11		van Noort, S. (Simon)	Malaise trap	CAR01-M78	Burks, R. A. (Roger A.)	2012	Paratype	Animalia	Arthropoda	Hexapoda	Hymenoptera	Platygastridae	Oxyscelio	lunae		lowland rainforest		http://hol.osu.edu/spmInfo.html?id=OSUC%20320851	2016-02-17T09:54:26Z
urn:lsid:biosci.ohio-state.edu:osuc_occurrences:OSUC__233096	en	PreservedSpecimen	OSUC 233096	urn:lsid:biosci.ohio-state.edu:osuc_names:309299	Oxyscelio lunae	male	adult		1	C.A. Triplehorn Insect Collection, Ohio State University, Columbus, OH (OSUC)	Insects	[Central African Republic, Prefecture Sangha-Mbaéré, Parc National de Dzanga-Ndoki, Mabéa Bai, 21.4km 53°NE Bayanga] [3°02.01'N 16°24.57'E 510M, 3-4.v.2001, S.van Noort, Malaise trap, CAR01-M32, Lowland Rainforest, marsh clearing] [PARATYPE Oxyscelio lunae Burks 2012]	Dzanga-Ndoki National Park, 03°02.01'N 16°24.57'E, 510m, CAR01-M32, lowland rainforest / marsh clearing, Mabéa Bai, 21.4km (53°) NE Bayanga, Sangha-Mbaéré Préf. Écon., Central African Republic	3.0335	16.4095	label	Central African Republic	Sangha-Mbaéré				3 May 2001 - 4 May 2001	2001-05-03/2001-05-04		van Noort, S. (Simon)	Malaise trap	CAR01-M32	Burks, R. A. (Roger A.)	2012	Paratype	Animalia	Arthropoda	Hexapoda	Hymenoptera	Platygastridae	Oxyscelio	lunae		lowland rainforest; marsh clearing		http://hol.osu.edu/spmInfo.html?id=OSUC%20233096	2016-02-17T09:54:26Z
urn:lsid:biosci.ohio-state.edu:osuc_occurrences:OSUC__233095	en	PreservedSpecimen	OSUC 233095	urn:lsid:biosci.ohio-state.edu:osuc_names:309299	Oxyscelio lunae	male	adult		1	C.A. Triplehorn Insect Collection, Ohio State University, Columbus, OH (OSUC)	Insects	[Central African Republic, Prefecture Sangha-Mbaéré, Parc National de Dzanga-Ndoki, Mabéa Bai, 21.4km 53°NE Bayanga] [3°02.01'N 16°24.57'E 510M, 3-4.v.2001, S.van Noort, Malaise trap, CAR01-M32, Lowland Rainforest, marsh clearing] [PARATYPE Oxyscelio lunae Burks 2012]	Dzanga-Ndoki National Park, 03°02.01'N 16°24.57'E, 510m, CAR01-M32, lowland rainforest / marsh clearing, Mabéa Bai, 21.4km (53°) NE Bayanga, Sangha-Mbaéré Préf. Écon., Central African Republic	3.0335	16.4095	label	Central African Republic	Sangha-Mbaéré				3 May 2001 - 4 May 2001	2001-05-03/2001-05-04		van Noort, S. (Simon)	Malaise trap	CAR01-M32	Burks, R. A. (Roger A.)	2012	Paratype	Animalia	Arthropoda	Hexapoda	Hymenoptera	Platygastridae	Oxyscelio	lunae		lowland rainforest; marsh clearing		http://hol.osu.edu/spmInfo.html?id=OSUC%20233095	2016-02-17T09:54:26Z
urn:lsid:biosci.ohio-state.edu:osuc_occurrences:OSUC__369394	en	PreservedSpecimen	OSUC 369394	urn:lsid:biosci.ohio-state.edu:osuc_names:309299	Oxyscelio lunae	male	adult		1	C.A. Triplehorn Insect Collection, Ohio State University, Columbus, OH (OSUC)	Insects	[Central African Rep. Dzanga-Sangha Res. 2°55'N; 16°15'E, 320m 5-16.VII. 98 MT J.Carpenter&J.Wenzel] [PARATYPE Oxyscelio lunae Burks 2012]	Dzanga-Sangha Special Reserve, 02°55'N 16°15'E, 320m, Central African Republic	2.9167	16.25	label	Central African Republic					5 July 1998 - 16 July 1998	1998-07-05/1998-07-16		Carpenter, J. & Wenzel, J.	Malaise trap		Burks, R. A. (Roger A.)	2012	Paratype	Animalia	Arthropoda	Hexapoda	Hymenoptera	Platygastridae	Oxyscelio	lunae				http://hol.osu.edu/spmInfo.html?id=OSUC%20369394	2016-02-17T09:54:26Z
urn:lsid:biosci.ohio-state.edu:osuc_occurrences:OSUC__320840	en	PreservedSpecimen	OSUC 320840	urn:lsid:biosci.ohio-state.edu:osuc_names:309299	Oxyscelio lunae	female	adult		1	C.A. Triplehorn Insect Collection, Ohio State University, Columbus, OH (OSUC)	Insects	[Central African Republic Prefecture Sangha-Mbaéré Parc National de Dzanga-Ndoki, Mabéa Bai, 21.4km 53°NE Bayanga] [3°02.01'N 16°24.57'E 510m 1-2.v.2001, S. van Noort Malaise trap, CAR01-M10 Lowland Rainforest, marsh clearing] [PARATYPE Oxyscelio lunae Burks 2012]	Dzanga-Ndoki National Park, 03°02.01'N 16°24.57'E, 510m, CAR01-M10, lowland rainforest / marsh clearing, Mabéa Bai, 21.4km (53°) NE Bayanga, Sangha-Mbaéré Préf. Écon., Central African Republic	3.0335	16.4095	label	Central African Republic	Sangha-Mbaéré				1 May 2001 - 2 May 2001	2001-05-01/2001-05-02		van Noort, S. (Simon)	Malaise trap	CAR01-M10	Burks, R. A. (Roger A.)	2012	Paratype	Animalia	Arthropoda	Hexapoda	Hymenoptera	Platygastridae	Oxyscelio	lunae		lowland rainforest; marsh clearing		http://hol.osu.edu/spmInfo.html?id=OSUC%20320840	2016-02-17T09:54:26Z
urn:lsid:biosci.ohio-state.edu:osuc_occurrences:OSUC__223802	en	PreservedSpecimen	OSUC 223802	urn:lsid:biosci.ohio-state.edu:osuc_names:309299	Oxyscelio lunae	male	adult		1	Canadian National Collection of Insects, Ottawa, Canada (CNCI)	Insects	[Central African Republic Prefecture Sangha-Mbaéré Réserve Spéciale de Forêt Dense de Dzanga-Sangha 12.7km 326°NW Bayanga] [3°00.27'N 16°11.55'E,420m 10-11.v.2001, S. van Noort Malaise trap CAR01-M80 Lowland Rainforest] [PARATYPE Oxyscelio lunae Burks 2012]	Dzanga-Sangha Special Reserve, 03°00.27'N 16°11.55'E, 420m, CAR01-M80, lowland rainforest, 12.7km (326°) NW Bayanga, Sangha-Mbaéré Préf. Écon., Central African Republic	3.0045	16.1925	label	Central African Republic	Sangha-Mbaéré				10 May 2001 - 11 May 2001	2001-05-10/2001-05-11		van Noort, S. (Simon)	Malaise trap	CAR01-M80	Burks, R. A. (Roger A.)	2012	Paratype	Animalia	Arthropoda	Hexapoda	Hymenoptera	Platygastridae	Oxyscelio	lunae		lowland rainforest		http://hol.osu.edu/spmInfo.html?id=OSUC%20223802	2016-02-17T09:54:26Z
urn:lsid:biosci.ohio-state.edu:osuc_occurrences:OSUC__369391	en	PreservedSpecimen	OSUC 369391	urn:lsid:biosci.ohio-state.edu:osuc_names:309299	Oxyscelio lunae	male	adult		1	Canadian National Collection of Insects, Ottawa, Canada (CNCI)	Insects	[Central African Rep. Dzanga-Sangha Res. 2°55'N; 16°15'E, 320m 5-16.VII. 98 MT J.Carpenter&J.Wenzel] [PARATYPE Oxyscelio lunae Burks 2012]	Dzanga-Sangha Special Reserve, 02°55'N 16°15'E, 320m, Central African Republic	2.9167	16.25	label	Central African Republic					5 July 1998 - 16 July 1998	1998-07-05/1998-07-16		Carpenter, J. & Wenzel, J.	Malaise trap		Burks, R. A. (Roger A.)	2012	Paratype	Animalia	Arthropoda	Hexapoda	Hymenoptera	Platygastridae	Oxyscelio	lunae				http://hol.osu.edu/spmInfo.html?id=OSUC%20369391	2016-02-17T09:54:26Z
urn:lsid:biosci.ohio-state.edu:osuc_occurrences:OSUC__369393	en	PreservedSpecimen	OSUC 369393	urn:lsid:biosci.ohio-state.edu:osuc_names:309299	Oxyscelio lunae	male	adult		1	Canadian National Collection of Insects, Ottawa, Canada (CNCI)	Insects	[Central African Rep. Dzanga-Sangha Res. 2°55'N; 16°15'E, 320m 5-16.VII. 98 MT J.Carpenter&J.Wenzel] [PARATYPE Oxyscelio lunae Burks 2012]	Dzanga-Sangha Special Reserve, 02°55'N 16°15'E, 320m, Central African Republic	2.9167	16.25	label	Central African Republic					5 July 1998 - 16 July 1998	1998-07-05/1998-07-16		Carpenter, J. & Wenzel, J.	Malaise trap		Burks, R. A. (Roger A.)	2012	Paratype	Animalia	Arthropoda	Hexapoda	Hymenoptera	Platygastridae	Oxyscelio	lunae				http://hol.osu.edu/spmInfo.html?id=OSUC%20369393	2016-02-17T09:54:26Z
urn:lsid:biosci.ohio-state.edu:osuc_occurrences:OSUC__369400	en	PreservedSpecimen	OSUC 369400	urn:lsid:biosci.ohio-state.edu:osuc_names:309299	Oxyscelio lunae	male	adult		1	Canadian National Collection of Insects, Ottawa, Canada (CNCI)	Insects	[GUINEA: MT-Nimba, 514-740m. 7°41' to 42'N 8°23'W, XII.90-III.91 L.Leblanc, FIT rainfor.] [PARATYPE Oxyscelio lunae Burks 2012]	Mount Nimba, 07°41-42'N 08°23'W, 514-740m, rainforest, Lola Pref., Guinea	7.6917	-8.3833	label	Guinea	Lola				Dec-1990 - Mar-1991			Leblanc, L. (Luc)	flight intercept trap		Burks, R. A. (Roger A.)	2012	Paratype	Animalia	Arthropoda	Hexapoda	Hymenoptera	Platygastridae	Oxyscelio	lunae		rainforest		http://hol.osu.edu/spmInfo.html?id=OSUC%20369400	2016-02-17T09:54:26Z
urn:lsid:biosci.ohio-state.edu:osuc_occurrences:OSUC__268178	en	PreservedSpecimen	OSUC 268178	urn:lsid:biosci.ohio-state.edu:osuc_names:309299	Oxyscelio lunae	male	adult		1	Canadian National Collection of Insects, Ottawa, Canada (CNCI)	Insects	[BCONGOYangambi X-56 NLHKrauss] [Oxyscelio] [PARATYPE Oxyscelio lunae Burks 2012]	Yangambi, Democratic Republic of the Congo	0.7833	24.4667	GEOnet	Democratic Republic of the Congo					Oct-1956			Krauss, N. L. H.	none specified		Burks, R. A. (Roger A.)	2012	Paratype	Animalia	Arthropoda	Hexapoda	Hymenoptera	Platygastridae	Oxyscelio	lunae				http://hol.osu.edu/spmInfo.html?id=OSUC%20268178	2016-02-17T09:54:26Z
urn:lsid:biosci.ohio-state.edu:osuc_occurrences:OSUC__223801	en	PreservedSpecimen	OSUC 223801	urn:lsid:biosci.ohio-state.edu:osuc_names:309299	Oxyscelio lunae	male	adult		1	South African Museum, Iziko Museums of Cape Town, South Africa (SAMC)	Insects	[Central African Republic Prefecture Sangha-Mbaéré Réserve Spéciale de Forêt Dense de Dzanga-Sangha 12.7km 326°NW Bayanga] [3°00.27'N 16°11.55'E,420m 10-11.v.2001, S. van Noort Malaise trap CAR01-M80 Lowland Rainforest] [PARATYPE Oxyscelio lunae Burks 2012]	Dzanga-Sangha Special Reserve, 03°00.27'N 16°11.55'E, 420m, CAR01-M80, lowland rainforest, 12.7km (326°) NW Bayanga, Sangha-Mbaéré Préf. Écon., Central African Republic	3.0045	16.1925	label	Central African Republic	Sangha-Mbaéré				10 May 2001 - 11 May 2001	2001-05-10/2001-05-11		van Noort, S. (Simon)	Malaise trap	CAR01-M80	Burks, R. A. (Roger A.)	2012	Paratype	Animalia	Arthropoda	Hexapoda	Hymenoptera	Platygastridae	Oxyscelio	lunae		lowland rainforest		http://hol.osu.edu/spmInfo.html?id=OSUC%20223801	2016-02-17T09:54:26Z
urn:lsid:biosci.ohio-state.edu:osuc_occurrences:OSUC__176091	en	PreservedSpecimen	OSUC 176091	urn:lsid:biosci.ohio-state.edu:osuc_names:309299	Oxyscelio lunae	female	adult		1	South African Museum, Iziko Museums of Cape Town, South Africa (SAMC)	Insects	[Central African Republic, Prefecture Sangha-Mbaéré Parc National de Dzanga-Ndoki, 38.6km 173°S Lidjombo] [2°21.60'N 16°03.20'E 350m, 22-23.v.2001.S.van Noort Malaise trap, CAR01-M182, Lowland rainforest] [PARATYPE Oxyscelio lunae Burks 2012]	Dzanga-Ndoki National Park, 02°21.60'N 16°03.20'E, 350m, CAR01-M182, lowland rainforest, 38.6km (173°) S Lidjombo, Sangha-Mbaéré Préf. Écon., Central African Republic	2.36	16.0533	label	Central African Republic	Sangha-Mbaéré				22 May 2001 - 23 May 2001	2001-05-22/2001-05-23		van Noort, S. (Simon)	Malaise trap	CAR01-M182	Burks, R. A. (Roger A.)	2012	Paratype	Animalia	Arthropoda	Hexapoda	Hymenoptera	Platygastridae	Oxyscelio	lunae		lowland rainforest		http://hol.osu.edu/spmInfo.html?id=OSUC%20176091	2016-02-17T09:54:26Z
urn:lsid:biosci.ohio-state.edu:osuc_occurrences:OSUC__369335	en	PreservedSpecimen	OSUC 369335	urn:lsid:biosci.ohio-state.edu:osuc_names:309299	Oxyscelio lunae	male	adult		1	Canadian National Collection of Insects, Ottawa, Canada (CNCI)	Insects	[DEMOCRATIC REP. CONGO: Bandundu, Wamba, Enchenche forest near Kikongo Mission, YPT 19.iv.2006, S.Heydon, primary for.] [PARATYPE Oxyscelio lunae Burks 2012]	nr. Kikongo Mission, enchenche forest / primary forest, Wamba Admin. Zone, Bandundu Prov., Democratic Republic of the Congo	-4.25	17.1667	other label	Democratic Republic of the Congo	Bandundu	Wamba			19 April 2006	2006-04-19		Heydon, S. (Steve)	yellow pan trap		Burks, R. A. (Roger A.)	2012	Paratype	Animalia	Arthropoda	Hexapoda	Hymenoptera	Platygastridae	Oxyscelio	lunae		enchenche forest; primary forest		http://hol.osu.edu/spmInfo.html?id=OSUC%20369335	2016-02-17T09:54:26Z
urn:lsid:biosci.ohio-state.edu:osuc_occurrences:OSUC__369336	en	PreservedSpecimen	OSUC 369336	urn:lsid:biosci.ohio-state.edu:osuc_names:309299	Oxyscelio lunae	male	adult		1	Canadian National Collection of Insects, Ottawa, Canada (CNCI)	Insects	[DEMOCRATIC REP. CONGO: Bandundu, Wamba, Enchenche forest near Kikongo Mission, YPT 19.iv.2006, S.Heydon, primary for.] [PARATYPE Oxyscelio lunae Burks 2012]	nr. Kikongo Mission, enchenche forest / primary forest, Wamba Admin. Zone, Bandundu Prov., Democratic Republic of the Congo	-4.25	17.1667	other label	Democratic Republic of the Congo	Bandundu	Wamba			19 April 2006	2006-04-19		Heydon, S. (Steve)	yellow pan trap		Burks, R. A. (Roger A.)	2012	Paratype	Animalia	Arthropoda	Hexapoda	Hymenoptera	Platygastridae	Oxyscelio	lunae		enchenche forest; primary forest		http://hol.osu.edu/spmInfo.html?id=OSUC%20369336	2016-02-17T09:54:26Z
urn:lsid:biosci.ohio-state.edu:osuc_occurrences:OSUC__369337	en	PreservedSpecimen	OSUC 369337	urn:lsid:biosci.ohio-state.edu:osuc_names:309299	Oxyscelio lunae	male	adult		1	Canadian National Collection of Insects, Ottawa, Canada (CNCI)	Insects	[DEMOCRATIC REP. CONGO: Bandundu, Wamba, Enchenche forest near Kikongo Mission, YPT 19.iv.2006, S.Heydon, primary for.] [PARATYPE Oxyscelio lunae Burks 2012]	nr. Kikongo Mission, enchenche forest / primary forest, Wamba Admin. Zone, Bandundu Prov., Democratic Republic of the Congo	-4.25	17.1667	other label	Democratic Republic of the Congo	Bandundu	Wamba			19 April 2006	2006-04-19		Heydon, S. (Steve)	yellow pan trap		Burks, R. A. (Roger A.)	2012	Paratype	Animalia	Arthropoda	Hexapoda	Hymenoptera	Platygastridae	Oxyscelio	lunae		enchenche forest; primary forest		http://hol.osu.edu/spmInfo.html?id=OSUC%20369337	2016-02-17T09:54:26Z
urn:lsid:biosci.ohio-state.edu:osuc_occurrences:OSUC__369338	en	PreservedSpecimen	OSUC 369338	urn:lsid:biosci.ohio-state.edu:osuc_names:309299	Oxyscelio lunae	male	adult		1	Canadian National Collection of Insects, Ottawa, Canada (CNCI)	Insects	[DEMOCRATIC REP. CONGO: Bandundu, Wamba, Enchenche forest near Kikongo Mission, YPT 19.iv.2006, S.Heydon, primary for.] [PARATYPE Oxyscelio lunae Burks 2012]	nr. Kikongo Mission, enchenche forest / primary forest, Wamba Admin. Zone, Bandundu Prov., Democratic Republic of the Congo	-4.25	17.1667	other label	Democratic Republic of the Congo	Bandundu	Wamba			19 April 2006	2006-04-19		Heydon, S. (Steve)	yellow pan trap		Burks, R. A. (Roger A.)	2012	Paratype	Animalia	Arthropoda	Hexapoda	Hymenoptera	Platygastridae	Oxyscelio	lunae		enchenche forest; primary forest		http://hol.osu.edu/spmInfo.html?id=OSUC%20369338	2016-02-17T09:54:26Z
urn:lsid:biosci.ohio-state.edu:osuc_occurrences:OSUC__369339	en	PreservedSpecimen	OSUC 369339	urn:lsid:biosci.ohio-state.edu:osuc_names:309299	Oxyscelio lunae	male	adult		1	Canadian National Collection of Insects, Ottawa, Canada (CNCI)	Insects	[DEMOCRATIC REP. CONGO: Bandundu, Wamba, Enchenche forest near Kikongo Mission, YPT 19.iv.2006, S.Heydon, primary for.] [PARATYPE Oxyscelio lunae Burks 2012]	nr. Kikongo Mission, enchenche forest / primary forest, Wamba Admin. Zone, Bandundu Prov., Democratic Republic of the Congo	-4.25	17.1667	other label	Democratic Republic of the Congo	Bandundu	Wamba			19 April 2006	2006-04-19		Heydon, S. (Steve)	yellow pan trap		Burks, R. A. (Roger A.)	2012	Paratype	Animalia	Arthropoda	Hexapoda	Hymenoptera	Platygastridae	Oxyscelio	lunae		enchenche forest; primary forest		http://hol.osu.edu/spmInfo.html?id=OSUC%20369339	2016-02-17T09:54:26Z
urn:lsid:biosci.ohio-state.edu:osuc_occurrences:OSUC__369340	en	PreservedSpecimen	OSUC 369340	urn:lsid:biosci.ohio-state.edu:osuc_names:309299	Oxyscelio lunae	male	adult		1	Canadian National Collection of Insects, Ottawa, Canada (CNCI)	Insects	[CAMEROON: Mbalmayo, vii. 1993 P. Eggleton, MT] [PARATYPE Oxyscelio lunae Burks 2012]	Mbalmayo, Centre Prov., Cameroon	3.5167	11.5	GEOnet	Cameroon	Centre				Jul-1993			Eggleton, P.	Malaise trap		Burks, R. A. (Roger A.)	2012	Paratype	Animalia	Arthropoda	Hexapoda	Hymenoptera	Platygastridae	Oxyscelio	lunae				http://hol.osu.edu/spmInfo.html?id=OSUC%20369340	2016-02-17T09:54:26Z
urn:lsid:biosci.ohio-state.edu:osuc_occurrences:OSUC__369401	en	PreservedSpecimen	OSUC 369401	urn:lsid:biosci.ohio-state.edu:osuc_names:309299	Oxyscelio lunae	male	adult		1	Canadian National Collection of Insects, Ottawa, Canada (CNCI)	Insects	[GUINEA: MT-Nimba, 514-740m. 7°41' to 42'N 8°23'W, XII.90-III.91 L.Leblanc, FIT rainfor.] [PARATYPE Oxyscelio lunae Burks 2012]	Mount Nimba, 07°41-42'N 08°23'W, 514-740m, rainforest, Lola Pref., Guinea	7.6917	-8.3833	label	Guinea	Lola				Dec-1990 - Mar-1991			Leblanc, L. (Luc)	flight intercept trap		Burks, R. A. (Roger A.)	2012	Paratype	Animalia	Arthropoda	Hexapoda	Hymenoptera	Platygastridae	Oxyscelio	lunae		rainforest		http://hol.osu.edu/spmInfo.html?id=OSUC%20369401	2016-02-17T09:54:26Z
urn:lsid:biosci.ohio-state.edu:osuc_occurrences:OSUC__369406	en	PreservedSpecimen	OSUC 369406	urn:lsid:biosci.ohio-state.edu:osuc_names:309299	Oxyscelio lunae	male	adult		1	Canadian National Collection of Insects, Ottawa, Canada (CNCI)	Insects	[GUINEA: Mt. Nimba 7°41'N 8°23'W xii.90-iii.1991, L. Leblanc, rainforest] [PARATYPE Oxyscelio lunae Burks 2012]	Mount Nimba, 07°41'N 08°23'W, rainforest, Lola Pref., Guinea	7.6833	-8.3833	label	Guinea	Lola				Dec-1990 - Mar-1991			Leblanc, L. (Luc)	none specified		Burks, R. A. (Roger A.)	2012	Paratype	Animalia	Arthropoda	Hexapoda	Hymenoptera	Platygastridae	Oxyscelio	lunae		rainforest		http://hol.osu.edu/spmInfo.html?id=OSUC%20369406	2016-02-17T09:54:26Z
urn:lsid:biosci.ohio-state.edu:osuc_occurrences:OSUC__369348	en	PreservedSpecimen	OSUC 369348	urn:lsid:biosci.ohio-state.edu:osuc_names:309299	Oxyscelio lunae	male	adult		1	The Natural History Museum, London, UK (BMNH)	Insects	[CAMEROON: Mbalmayo 3°32'N 11°30'E, vii. 1993 P. Eggleton, malaise trap] [PARATYPE Oxyscelio lunae Burks 2012]	Mbalmayo, 03°32'N 11°30'E, Centre Prov., Cameroon	3.5333	11.5	label	Cameroon	Centre				Jul-1993			Eggleton, P.	Malaise trap		Burks, R. A. (Roger A.)	2012	Paratype	Animalia	Arthropoda	Hexapoda	Hymenoptera	Platygastridae	Oxyscelio	lunae				http://hol.osu.edu/spmInfo.html?id=OSUC%20369348	2016-02-17T09:54:26Z
urn:lsid:biosci.ohio-state.edu:osuc_occurrences:OSUC__320845	en	PreservedSpecimen	OSUC 320845	urn:lsid:biosci.ohio-state.edu:osuc_names:309299	Oxyscelio lunae	female	adult		1	C.A. Triplehorn Insect Collection, Ohio State University, Columbus, OH (OSUC)	Insects	[Central African Republic Prefecture Sanga-Mbaéré Parc National de Dzanga-Ndoki 38.6km 173° S Lidjombo] [2°21.60'N 16°03.20'E 350m 22-23.v.2001, S. van Noort Malaise trap, CAR01-M179 Lowland rainforest] [PARATYPE Oxyscelio lunae Burks 2012]	Dzanga-Ndoki National Park, 02°21.60'N 16°03.20'E, 350m, CAR01-M179, lowland rainforest, 38.6km (173°) S Lidjombo, Sangha-Mbaéré Préf. Écon., Central African Republic	2.36	16.0533	label	Central African Republic	Sangha-Mbaéré				22 May 2001 - 23 May 2001	2001-05-22/2001-05-23		van Noort, S. (Simon)	Malaise trap		Burks, R. A. (Roger A.)	2012	Paratype	Animalia	Arthropoda	Hexapoda	Hymenoptera	Platygastridae	Oxyscelio	lunae		lowland rainforest		http://hol.osu.edu/spmInfo.html?id=OSUC%20320845	2016-02-17T09:54:26Z
urn:lsid:biosci.ohio-state.edu:osuc_occurrences:OSUC__369379	en	PreservedSpecimen	OSUC 369379	urn:lsid:biosci.ohio-state.edu:osuc_names:312620	Oxyscelio nemesis	female	adult		1	The Natural History Museum, London, UK (BMNH)	Insects	[NIGERIA: Oyo Ibadan, IITA compound XI.1987 J.S. Noyes, PT] [HOLOTYPE â™€ Oxyscelio nemesis Burks 2012] [IMAGED]	Ibadan, International Institute of Tropical Agriculture (IITA), Oyo St., Nigeria	7.4972	3.9072	Google Earth	Nigeria	Oyo			derived from GEOnet & WWW	Nov-1987			Noyes, J. S. (John S.)	pan trap		Burks, R. A. (Roger A.)	2012	Holotype	Animalia	Arthropoda	Hexapoda	Hymenoptera	Platygastridae	Oxyscelio	nemesis				http://hol.osu.edu/spmInfo.html?id=OSUC%20369379	2016-02-17T09:54:26Z
urn:lsid:biosci.ohio-state.edu:osuc_occurrences:OSUC__369388	en	PreservedSpecimen	OSUC 369388	urn:lsid:biosci.ohio-state.edu:osuc_names:309300	Oxyscelio pulveris	female	adult		1	Canadian National Collection of Insects, Ottawa, Canada (CNCI)	Insects	[RWANDA: Nyungwe For. 2°46'10"S 29°21'9"E 24-26.VIII.1993 PAN FIT MAL prim.rainfor. Luc Leblanc] [HOLOTYPE ? Oxyscelio pulveris Burks 2012] [IMAGED]	Nyungwe Forest, 02°46'10"S 29°21'09"E, primary rainforest, Rwanda	-2.7694	29.3525	label	Rwanda					24 August 1993 - 26 August 1993	1993-08-24/1993-08-26		Leblanc, L. (Luc)	pan trap/flight intercept trap/malaise trap		Burks, R. A. (Roger A.)	2012	Holotype	Animalia	Arthropoda	Hexapoda	Hymenoptera	Platygastridae	Oxyscelio	pulveris		primary forest		http://hol.osu.edu/spmInfo.html?id=OSUC%20369388	2016-02-17T09:54:26Z
urn:lsid:biosci.ohio-state.edu:osuc_occurrences:OSUC__369361	en	PreservedSpecimen	OSUC 369361	urn:lsid:biosci.ohio-state.edu:osuc_names:309301	Oxyscelio quassus	female	adult		1	Canadian National Collection of Insects, Ottawa, Canada (CNCI)	Insects	[CAMEROUN N.W. Prov. Bambili 19.xii.1981 S. Compton] [PARATYPE Oxyscelio quassus Burks 2012]	Bambili, Nord-Ouest Rég., Cameroon	5.9925	10.2558	GEOnet	Cameroon	Nord-Ouest				19 December 1981	1981-12-19		Compton, S.	none specified		Burks, R. A. (Roger A.)	2012	Paratype	Animalia	Arthropoda	Hexapoda	Hymenoptera	Platygastridae	Oxyscelio	quassus				http://hol.osu.edu/spmInfo.html?id=OSUC%20369361	2016-02-17T09:54:26Z
urn:lsid:biosci.ohio-state.edu:osuc_occurrences:OSUC__369402	en	PreservedSpecimen	OSUC 369402	urn:lsid:biosci.ohio-state.edu:osuc_names:309301	Oxyscelio quassus	male	adult		1	Canadian National Collection of Insects, Ottawa, Canada (CNCI)	Insects	[GUINEA: MT-Nimba, 514-740m. 7°41' to 42'N 8°23'W, XII.90-III.91 L.Leblanc, FIT rainfor.] [IMAGED] [PARATYPE Oxyscelio quassus Burks 2012]	Mount Nimba, 07°41-42'N 08°23'W, 514-740m, rainforest, Lola Pref., Guinea	7.6917	-8.3833	label	Guinea	Lola				Dec-1990 - Mar-1991			Leblanc, L. (Luc)	flight intercept trap		Burks, R. A. (Roger A.)	2012	Paratype	Animalia	Arthropoda	Hexapoda	Hymenoptera	Platygastridae	Oxyscelio	quassus		rainforest		http://hol.osu.edu/spmInfo.html?id=OSUC%20369402	2016-02-17T09:54:26Z
urn:lsid:biosci.ohio-state.edu:osuc_occurrences:OSUC__369397	en	PreservedSpecimen	OSUC 369397	urn:lsid:biosci.ohio-state.edu:osuc_names:309301	Oxyscelio quassus	male	adult		1	Canadian National Collection of Insects, Ottawa, Canada (CNCI)	Insects	[GUINEA: MT-Nimba, 514m. Gouan River, 7°42'N 8°43'W 7-15.I.91 L.Leblanc, FIT rainfor.] [PARATYPE Oxyscelio quassus Burks 2012]	Mount Nimba, 07°42'N 08°23'W, 514m, rainforest, Gouan River, Lola Pref., Guinea	7.7	-8.3833	label	Guinea	Lola				7 January 1991 - 15 January 1991	1991-01-07/1991-01-15		Leblanc, L. (Luc)	flight intercept trap		Burks, R. A. (Roger A.)	2012	Paratype	Animalia	Arthropoda	Hexapoda	Hymenoptera	Platygastridae	Oxyscelio	quassus		rainforest		http://hol.osu.edu/spmInfo.html?id=OSUC%20369397	2016-02-17T09:54:26Z
urn:lsid:biosci.ohio-state.edu:osuc_occurrences:OSUC__369412	en	PreservedSpecimen	OSUC 369412	urn:lsid:biosci.ohio-state.edu:osuc_names:309301	Oxyscelio quassus	female	adult		1	Canadian National Collection of Insects, Ottawa, Canada (CNCI)	Insects	Oxyscelio n.sp. nr. bicolor but h. wing with tubular vein, thorax black; [SOMALIA Mogadiscio Afgoi. Shabelli Valley] [30.V-7.VI.78 Malaise Trap F. Bin] [PARATYPE Oxyscelio quassus Burks 2012]	Afgooye (Afgoi), Shabelle (Shabelli) Valley, Mogadishu, Somalia	2.15	45.1167	GEOnet	Somalia				Afgoi is a variant name for Afgooye; Shabelli is an alternative spelling for Shabelle Valley; Mogadishu is near the town of Afgooye	30 May 1978 - 7 June 1978	1978-05-30/1978-06-07		Bin, F. (Ferdinando)	Malaise trap		Burks, R. A. (Roger A.)	2012	Paratype	Animalia	Arthropoda	Hexapoda	Hymenoptera	Platygastridae	Oxyscelio	quassus				http://hol.osu.edu/spmInfo.html?id=OSUC%20369412	2016-02-17T09:54:26Z
urn:lsid:biosci.ohio-state.edu:osuc_occurrences:OSUC__369410	en	PreservedSpecimen	OSUC 369410	urn:lsid:biosci.ohio-state.edu:osuc_names:309301	Oxyscelio quassus	male	adult		1	Canadian National Collection of Insects, Ottawa, Canada (CNCI)	Insects	[GUINEA: Mt. Nimba 7°41'N 8°23'W xii.90-iii.1991, L. Leblanc, rainforest] [PARATYPE Oxyscelio quassus Burks 2012]	Mount Nimba, 07°41'N 08°23'W, rainforest, Lola Pref., Guinea	7.6833	-8.3833	label	Guinea	Lola				Dec-1990 - Mar-1991			Leblanc, L. (Luc)	none specified		Burks, R. A. (Roger A.)	2012	Paratype	Animalia	Arthropoda	Hexapoda	Hymenoptera	Platygastridae	Oxyscelio	quassus		rainforest		http://hol.osu.edu/spmInfo.html?id=OSUC%20369410	2016-02-17T09:54:26Z
urn:lsid:biosci.ohio-state.edu:osuc_occurrences:OSUC__429536	en	PreservedSpecimen	OSUC 429536	urn:lsid:biosci.ohio-state.edu:osuc_names:309301	Oxyscelio quassus	male	adult		1	C.A. Triplehorn Insect Collection, Ohio State University, Columbus, OH (OSUC)	Insects	[6°41.212'N 1°20.654'W GHANA: Ashanti Region, Bobiri For. Res., ~250m 5-18.vii.2006 MT, moist evergreen forest, Bell, Davis, Paemka & Philips] [PARATYPE Oxyscelio quassus Burks 2012]	Bobiri Forest Reserve, 06°41.212'N 01°20.654'W, ~250m, moist evergreen forest, Ashanti Reg., Ghana	6.6869	-1.3442	label	Ghana	Ashanti				5 July 2006 - 18 July 2006	2006-07-05/2006-07-18		Bell, Davis et al.	Malaise trap		Burks, R. A. (Roger A.)	2012	Paratype	Animalia	Arthropoda	Hexapoda	Hymenoptera	Platygastridae	Oxyscelio	quassus		moist evergreen forest		http://hol.osu.edu/spmInfo.html?id=OSUC%20429536	2016-02-17T09:54:26Z
urn:lsid:biosci.ohio-state.edu:osuc_occurrences:OSUC__369396	en	PreservedSpecimen	OSUC 369396	urn:lsid:biosci.ohio-state.edu:osuc_names:309301	Oxyscelio quassus	male	adult		1	Canadian National Collection of Insects, Ottawa, Canada (CNCI)	Insects	[GUINEA: MT-Nimba, 514m. Gouan River, 7°42'N 8°43'W 7-15.I.91 L.Leblanc, FIT rainfor.] [PARATYPE Oxyscelio quassus Burks 2012]	Mount Nimba, 07°42'N 08°23'W, 514m, rainforest, Gouan River, Lola Pref., Guinea	7.7	-8.3833	label	Guinea	Lola				7 January 1991 - 15 January 1991	1991-01-07/1991-01-15		Leblanc, L. (Luc)	flight intercept trap		Burks, R. A. (Roger A.)	2012	Paratype	Animalia	Arthropoda	Hexapoda	Hymenoptera	Platygastridae	Oxyscelio	quassus		rainforest		http://hol.osu.edu/spmInfo.html?id=OSUC%20369396	2016-02-17T09:54:26Z
urn:lsid:biosci.ohio-state.edu:osuc_occurrences:OSUC__369398	en	PreservedSpecimen	OSUC 369398	urn:lsid:biosci.ohio-state.edu:osuc_names:309301	Oxyscelio quassus	female	adult		1	Canadian National Collection of Insects, Ottawa, Canada (CNCI)	Insects	[GUINEA: MT-Nimba, 514m. Gouan River, 7°42'N 8°43'W 7-15.I.91 L.Leblanc, FIT rainfor.] [HOLOTYPE ? Oxyscelio quassus Burks 2012] [IMAGED]	Mount Nimba, 07°42'N 08°23'W, 514m, rainforest, Gouan River, Lola Pref., Guinea	7.7	-8.3833	label	Guinea	Lola				7 January 1991 - 15 January 1991	1991-01-07/1991-01-15		Leblanc, L. (Luc)	flight intercept trap		Burks, R. A. (Roger A.)	2012	Holotype	Animalia	Arthropoda	Hexapoda	Hymenoptera	Platygastridae	Oxyscelio	quassus		rainforest		http://hol.osu.edu/spmInfo.html?id=OSUC%20369398	2016-02-17T09:54:26Z
urn:lsid:biosci.ohio-state.edu:osuc_occurrences:OSUC__369413	en	PreservedSpecimen	OSUC 369413	urn:lsid:biosci.ohio-state.edu:osuc_names:309301	Oxyscelio quassus	female	adult		1	Canadian National Collection of Insects, Ottawa, Canada (CNCI)	Insects	Oxyscelio n.sp. nr. bicolor but h. wing with tubular vein, thorax black; [SOMALIA, Mogadiscio Afgoi-Shabelli Valley IX.78 F.Bin Mal. Trap] [PARATYPE Oxyscelio quassus Burks 2012]	Afgooye (Afgoi), Shabelle (Shabelli) Valley, Mogadishu, Somalia	2.15	45.1167	GEOnet	Somalia				Afgoi is a variant name for Afgooye; Shabelli is an alternative spelling for Shabelle Valley; Mogadishu is near the town of Afgooye	Sep-1978			Bin, F. (Ferdinando)	Malaise trap		Burks, R. A. (Roger A.)	2012	Paratype	Animalia	Arthropoda	Hexapoda	Hymenoptera	Platygastridae	Oxyscelio	quassus				http://hol.osu.edu/spmInfo.html?id=OSUC%20369413	2016-02-17T09:54:26Z
urn:lsid:biosci.ohio-state.edu:osuc_occurrences:OSUC__381657	en	PreservedSpecimen	OSUC 381657	urn:lsid:biosci.ohio-state.edu:osuc_names:309304	Oxyscelio teli	female	adult		1	National Museum of Natural History, Smithsonian Institution, Washington, DC (USNM)	Insects	[0.56797°N 37.53563°E KENYA: Eastern Province, Samburu NR, near Ewaso Ng'iro Riv., 18.ix-2.x.2007 874m MT, riverine for., next to Hdqtrs., R. Copeland] [PARATYPE Oxyscelio teli Burks 2012]	Samburu National Reserve, 00.56797°N 37.53563°E, 874m, riverine forest, next to headquarters, nr. Ewaso Ngiro River, Samburu Co., Kenya	0.568	37.5356	label	Kenya	Samburu				18 September 2007 - 2 October 2007	2007-09-18/2007-10-02		Copeland, R. (Robert)	Malaise trap		Burks, R. A. (Roger A.)	2012	Paratype	Animalia	Arthropoda	Hexapoda	Hymenoptera	Platygastridae	Oxyscelio	teli		riverine forest		http://hol.osu.edu/spmInfo.html?id=OSUC%20381657	2016-02-17T09:54:26Z
urn:lsid:biosci.ohio-state.edu:osuc_occurrences:OSUC__381658	en	PreservedSpecimen	OSUC 381658	urn:lsid:biosci.ohio-state.edu:osuc_names:309304	Oxyscelio teli	female	adult		1	National Museum of Natural History, Smithsonian Institution, Washington, DC (USNM)	Insects	[0.56797°N 37.53563°E KENYA: Eastern Province, Samburu NR, near Ewaso Ng'iro Riv., 18.ix-2.x.2007 874m MT, riverine for., next to Hdqtrs., R. Copeland] [HOLOTYPE ? Oxyscelio teli Burks 2012] [IMAGED]	Samburu National Reserve, 00.56797°N 37.53563°E, 874m, riverine forest, next to headquarters, nr. Ewaso Ngiro River, Samburu Co., Kenya	0.568	37.5356	label	Kenya	Samburu				18 September 2007 - 2 October 2007	2007-09-18/2007-10-02		Copeland, R. (Robert)	Malaise trap		Burks, R. A. (Roger A.)	2012	Holotype	Animalia	Arthropoda	Hexapoda	Hymenoptera	Platygastridae	Oxyscelio	teli		riverine forest		http://hol.osu.edu/spmInfo.html?id=OSUC%20381658	2016-02-17T09:54:26Z
urn:lsid:biosci.ohio-state.edu:osuc_occurrences:OSUC__381659	en	PreservedSpecimen	OSUC 381659	urn:lsid:biosci.ohio-state.edu:osuc_names:309304	Oxyscelio teli	female	adult		1	National Museum of Natural History, Smithsonian Institution, Washington, DC (USNM)	Insects	[0.56797°N 37.53563°E KENYA: Eastern Province, Samburu NR, near Ewaso Ng'iro Riv., 18.ix-2.x.2007 874m MT, riverine for., next to Hdqtrs., R. Copeland] [PARATYPE Oxyscelio teli Burks 2012]	Samburu National Reserve, 00.56797°N 37.53563°E, 874m, riverine forest, next to headquarters, nr. Ewaso Ngiro River, Samburu Co., Kenya	0.568	37.5356	label	Kenya	Samburu				18 September 2007 - 2 October 2007	2007-09-18/2007-10-02		Copeland, R. (Robert)	Malaise trap		Burks, R. A. (Roger A.)	2012	Paratype	Animalia	Arthropoda	Hexapoda	Hymenoptera	Platygastridae	Oxyscelio	teli		riverine forest		http://hol.osu.edu/spmInfo.html?id=OSUC%20381659	2016-02-17T09:54:26Z
urn:lsid:biosci.ohio-state.edu:osuc_occurrences:OSUC__381656	en	PreservedSpecimen	OSUC 381656	urn:lsid:biosci.ohio-state.edu:osuc_names:309304	Oxyscelio teli	female	adult		1	National Museum of Natural History, Smithsonian Institution, Washington, DC (USNM)	Insects	[0.56797°N 37.53563°E KENYA: Eastern Province, Samburu NR, near Ewaso Ng'iro Riv., 18.ix-2.x.2007 874m MT, riverine for., next to Hdqtrs., R. Copeland] [PARATYPE Oxyscelio teli Burks 2012]	Samburu National Reserve, 00.56797°N 37.53563°E, 874m, riverine forest, next to headquarters, nr. Ewaso Ngiro River, Samburu Co., Kenya	0.568	37.5356	label	Kenya	Samburu				18 September 2007 - 2 October 2007	2007-09-18/2007-10-02		Copeland, R. (Robert)	Malaise trap		Burks, R. A. (Roger A.)	2012	Paratype	Animalia	Arthropoda	Hexapoda	Hymenoptera	Platygastridae	Oxyscelio	teli		riverine forest		http://hol.osu.edu/spmInfo.html?id=OSUC%20381656	2016-02-17T09:54:26Z
urn:lsid:biosci.ohio-state.edu:osuc_occurrences:OSUC__369376	en	PreservedSpecimen	OSUC 369376	urn:lsid:biosci.ohio-state.edu:osuc_names:309302	Oxyscelio xenii	female	adult		1	Canadian National Collection of Insects, Ottawa, Canada (CNCI)	Insects	[MALAWI: Chitipa Dist. Jembya Res., 18km SSE Chisenga, 10°08'S, 33°27'E 1870m, 1-10.i.1989 J. Rawlins, S. Thompson] [HOLOTYPE ? Oxyscelio xenii Burks 2012] [IMAGED]	Jembya Forest Reserve, 10°08'S 33°27'E, 1870m, 18km SSE Chisenga, Chitipa Dist., Malawi	-10.1333	33.45	label	Malawi	Chitipa				1 January 1989 - 10 January 1989	1989-01-01/1989-01-10		Rawlins, J. & Thompson, S.	none specified		Burks, R. A. (Roger A.)	2012	Holotype	Animalia	Arthropoda	Hexapoda	Hymenoptera	Platygastridae	Oxyscelio	xenii				http://hol.osu.edu/spmInfo.html?id=OSUC%20369376	2016-02-17T09:54:26Z
urn:lsid:biosci.ohio-state.edu:osuc_occurrences:OSUC__369375	en	PreservedSpecimen	OSUC 369375	urn:lsid:biosci.ohio-state.edu:osuc_names:309302	Oxyscelio xenii	female	adult		1	Canadian National Collection of Insects, Ottawa, Canada (CNCI)	Insects	[MALAWI: Chitipa Dist. Jembya Res., 18km SSE Chisenga, 10°08'S, 33°27'E 1870m, 1-10.i.1989 J. Rawlins, S. Thompson] [PARATYPE Oxyscelio xenii Burks 2012]	Jembya Forest Reserve, 10°08'S 33°27'E, 1870m, 18km SSE Chisenga, Chitipa Dist., Malawi	-10.1333	33.45	label	Malawi	Chitipa				1 January 1989 - 10 January 1989	1989-01-01/1989-01-10		Rawlins, J. & Thompson, S.	none specified		Burks, R. A. (Roger A.)	2012	Paratype	Animalia	Arthropoda	Hexapoda	Hymenoptera	Platygastridae	Oxyscelio	xenii				http://hol.osu.edu/spmInfo.html?id=OSUC%20369375	2016-02-17T09:54:26Z
