# Supplementary material for: Systematics of the parasitic wasp genus Oxyscelio Kieffer (Hymenoptera, Platygastridae s.l.), part III: African fauna
Source: Zookeys. 2016 Feb 17;(565):29–71. doi: 10.3897/zookeys.565.7185 (PMC4820096; doi:10.3897/zookeys.565.7185)
Supplement: Supplementary material 1 — Taxonomic records used in the present paper. [file zookeys-565-029-s001.zip › AfricanOxyscelioOccurrence/occurrence_images.txt]

occurrenceID	identifier	type	subtype	metadataLanguage	title	accessURI	format	caption	resourceCreationTechnique	comments	rights	Owner	UsageTerms	WebStatement	creator	source	modified
urn:lsid:biosci.ohio-state.edu:osuc_occurrences:Hym.Typ.No.__9553,__Mus.Budapest	http://bioguid.osu.edu/osuc_occurrence_images/74408	StillImage	Photograph	en	Image for occurrence record Hym.Typ.No. 9553, Mus.Budapest	http://osuc.osu.edu/spm_images/Hym.Typ.No. 9553, Mus.Budapest/74408_compress.jpg	image/jpeg	head, anterior view	AutoMontage extended-focus imaging		Copyright Norman Johnson 2016	Norman Johnson	CC-BY-NC-SA	http://creativecommons.org/licenses/by-nc-sa/3.0/	elizabeth	http://specimage.osu.edu/getImageInfo.html?image_id=74408	2016-02-17T10:17:11Z
urn:lsid:biosci.ohio-state.edu:osuc_occurrences:Hym.Typ.No.__9553,__Mus.Budapest	http://bioguid.osu.edu/osuc_occurrence_images/74410	StillImage	Photograph	en	Image for occurrence record Hym.Typ.No. 9553, Mus.Budapest	http://osuc.osu.edu/spm_images/Hym.Typ.No. 9553, Mus.Budapest/74410_compress.jpg	image/jpeg	mesosoma, dorsal view	AutoMontage extended-focus imaging		Copyright Norman Johnson 2016	Norman Johnson	CC-BY-NC-SA	http://creativecommons.org/licenses/by-nc-sa/3.0/	elizabeth	http://specimage.osu.edu/getImageInfo.html?image_id=74410	2016-02-17T10:17:11Z
urn:lsid:biosci.ohio-state.edu:osuc_occurrences:Hym.Typ.No.__9553,__Mus.Budapest	http://bioguid.osu.edu/osuc_occurrence_images/74411	StillImage	Photograph	en	Image for occurrence record Hym.Typ.No. 9553, Mus.Budapest	http://osuc.osu.edu/spm_images/Hym.Typ.No. 9553, Mus.Budapest/74411_compress.jpg	image/jpeg	metasoma, dorsal view	AutoMontage extended-focus imaging		Copyright Norman Johnson 2016	Norman Johnson	CC-BY-NC-SA	http://creativecommons.org/licenses/by-nc-sa/3.0/	elizabeth	http://specimage.osu.edu/getImageInfo.html?image_id=74411	2016-02-17T10:17:11Z
urn:lsid:biosci.ohio-state.edu:osuc_occurrences:Hym.Typ.No.__9553,__Mus.Budapest	http://bioguid.osu.edu/osuc_occurrence_images/74409	StillImage	Photograph	en	Image for occurrence record Hym.Typ.No. 9553, Mus.Budapest	http://osuc.osu.edu/spm_images/Hym.Typ.No. 9553, Mus.Budapest/74409_compress.jpg	image/jpeg	metasoma, dorsal view	AutoMontage extended-focus imaging		Copyright Norman Johnson 2016	Norman Johnson	CC-BY-NC-SA	http://creativecommons.org/licenses/by-nc-sa/3.0/	elizabeth	http://specimage.osu.edu/getImageInfo.html?image_id=74409	2016-02-17T10:17:11Z
