# Supplementary material for: Systematics of the parasitic wasp genus Oxyscelio Kieffer (Hymenoptera, Platygastridae s.l.), part III: African fauna
Source: Zookeys. 2016 Feb 17;(565):29–71. doi: 10.3897/zookeys.565.7185 (PMC4820096; doi:10.3897/zookeys.565.7185)
Supplement: Supplementary material 1 — Taxonomic records used in the present paper. [file zookeys-565-029-s001.zip › AfricanOxyscelioTaxon/meta.xml]

<?xml version="1.0" encoding="UTF-8"?>
	<archive xmlns="http://rs.tdwg.org/dwc/text/" metadata="eml.xml">
		<core encoding="UTF-8" linesTerminatedBy="\n" fieldsTerminatedBy="\t" fieldsEnclosedBy="" ignoreHeaderLines="1" rowType="http://rs.tdwg.org/dwc/terms/Taxon">
			<files>
				<location>taxon.txt</location>
			</files>
			<id  index="0"/>
			<field  index="0" term="http://rs.tdwg.org/dwc/terms/taxonID"/>
			<field  index="1" term="http://rs.tdwg.org/dwc/terms/scientificNameID"/>
			<field  index="2" term="http://rs.tdwg.org/dwc/terms/scientificName"/>
			<field  index="3" term="http://rs.tdwg.org/dwc/terms/scientificNameAuthorship"/>
			<field  index="4" term="http://rs.tdwg.org/dwc/terms/taxonRank"/>
			<field  index="5" term="http://rs.tdwg.org/dwc/terms/taxonomicStatus"/>
			<field  index="6" term="http://rs.tdwg.org/dwc/terms/nomenclaturalStatus"/>
			<field  index="7" term="http://rs.tdwg.org/dwc/terms/acceptedNameUsageID"/>
			<field  index="8" term="http://rs.tdwg.org/dwc/terms/acceptedNameUsage"/>
			<field  index="9" term="http://rs.tdwg.org/dwc/terms/parentNameUsageID"/>
			<field  index="10" term="http://rs.tdwg.org/dwc/terms/parentNameUsage"/>
			<field  index="11" term="http://rs.tdwg.org/dwc/terms/kingdom"/>
			<field  index="12" term="http://rs.tdwg.org/dwc/terms/phylum"/>
			<field  index="13" term="http://rs.tdwg.org/dwc/terms/class"/>
			<field  index="14" term="http://rs.tdwg.org/dwc/terms/order"/>
			<field  index="15" term="http://rs.tdwg.org/dwc/terms/family"/>
			<field  index="16" term="http://rs.tdwg.org/dwc/terms/genus"/>
			<field  index="17" term="http://rs.tdwg.org/dwc/terms/specificEpithet"/>
			<field  index="18" term="http://rs.tdwg.org/dwc/terms/infraspecificEpithet"/>
			<field  index="19" term="http://rs.tdwg.org/dwc/terms/namePublishedInID"/>
			<field  index="20" term="http://rs.tdwg.org/dwc/terms/namePublishedIn"/>
			<field  index="21" term="http://purl.org/dc/terms/source"/>
		</core>
	</archive>
