# Supplementary material for: Systematics of the parasitic wasp genus Oxyscelio Kieffer (Hymenoptera, Platygastridae s.l.), part III: African fauna
Source: Zookeys. 2016 Feb 17;(565):29–71. doi: 10.3897/zookeys.565.7185 (PMC4820096; doi:10.3897/zookeys.565.7185)
Supplement: Supplementary material 1 — Taxonomic records used in the present paper. [file zookeys-565-029-s001.zip › AfricanOxyscelioTaxon/taxon.txt]

taxonID	scientificNameID	scientificName	scientificNameAuthorship	taxonRank	taxonomicStatus	nomenclaturalStatus	acceptedNameUsageID	acceptedNameUsage	parentNameUsageID	parentNameUsage	kingdom	phylum	class	order	family	genus	specificEpithet	infraspecificEpithet	namePublishedInID	namePublishedIn	source
http://bioguid.osu.edu/xbiod_concepts/309292	http://bioguid.osu.edu/xbiod_names/309292	Oxyscelio absentiae	Burks	species	accepted	original name/combination	http://bioguid.osu.edu/xbiod_concepts/309292	Oxyscelio absentiae			Animalia	Arthropoda	Hexapoda	Hymenoptera	Platygastridae	Oxyscelio	absentiae				http://hol.osu.edu/index.html?id=309292
http://bioguid.osu.edu/xbiod_concepts/309293	http://bioguid.osu.edu/xbiod_names/309293	Oxyscelio galeri	Burks	species	accepted	original name/combination	http://bioguid.osu.edu/xbiod_concepts/309293	Oxyscelio galeri			Animalia	Arthropoda	Hexapoda	Hymenoptera	Platygastridae	Oxyscelio	galeri				http://hol.osu.edu/index.html?id=309293
http://bioguid.osu.edu/xbiod_concepts/309294	http://bioguid.osu.edu/xbiod_names/309294	Oxyscelio gyri	Burks	species	accepted	original name/combination	http://bioguid.osu.edu/xbiod_concepts/309294	Oxyscelio gyri			Animalia	Arthropoda	Hexapoda	Hymenoptera	Platygastridae	Oxyscelio	gyri				http://hol.osu.edu/index.html?id=309294
http://bioguid.osu.edu/xbiod_concepts/309295	http://bioguid.osu.edu/xbiod_names/309295	Oxyscelio idoli	Burks	species	accepted	original name/combination	http://bioguid.osu.edu/xbiod_concepts/309295	Oxyscelio idoli			Animalia	Arthropoda	Hexapoda	Hymenoptera	Platygastridae	Oxyscelio	idoli				http://hol.osu.edu/index.html?id=309295
http://bioguid.osu.edu/xbiod_concepts/309296	http://bioguid.osu.edu/xbiod_names/309296	Oxyscelio intensionis	Burks	species	accepted	original name/combination	http://bioguid.osu.edu/xbiod_concepts/309296	Oxyscelio intensionis			Animalia	Arthropoda	Hexapoda	Hymenoptera	Platygastridae	Oxyscelio	intensionis				http://hol.osu.edu/index.html?id=309296
http://bioguid.osu.edu/xbiod_concepts/309297	http://bioguid.osu.edu/xbiod_names/309297	Oxyscelio io	Burks	species	accepted	original name/combination	http://bioguid.osu.edu/xbiod_concepts/309297	Oxyscelio io			Animalia	Arthropoda	Hexapoda	Hymenoptera	Platygastridae	Oxyscelio	io				http://hol.osu.edu/index.html?id=309297
http://bioguid.osu.edu/xbiod_concepts/309298	http://bioguid.osu.edu/xbiod_names/309298	Oxyscelio kylix	Burks	species	accepted	original name/combination	http://bioguid.osu.edu/xbiod_concepts/309298	Oxyscelio kylix			Animalia	Arthropoda	Hexapoda	Hymenoptera	Platygastridae	Oxyscelio	kylix				http://hol.osu.edu/index.html?id=309298
http://bioguid.osu.edu/xbiod_concepts/309299	http://bioguid.osu.edu/xbiod_names/309299	Oxyscelio lunae	Burks	species	accepted	original name/combination	http://bioguid.osu.edu/xbiod_concepts/309299	Oxyscelio lunae			Animalia	Arthropoda	Hexapoda	Hymenoptera	Platygastridae	Oxyscelio	lunae				http://hol.osu.edu/index.html?id=309299
http://bioguid.osu.edu/xbiod_concepts/312620	http://bioguid.osu.edu/xbiod_names/312620	Oxyscelio nemesis	Burks	species	accepted	original name/combination	http://bioguid.osu.edu/xbiod_concepts/312620	Oxyscelio nemesis			Animalia	Arthropoda	Hexapoda	Hymenoptera	Platygastridae	Oxyscelio	nemesis				http://hol.osu.edu/index.html?id=312620
http://bioguid.osu.edu/xbiod_concepts/309300	http://bioguid.osu.edu/xbiod_names/309300	Oxyscelio pulveris	Burks	species	accepted	original name/combination	http://bioguid.osu.edu/xbiod_concepts/309300	Oxyscelio pulveris			Animalia	Arthropoda	Hexapoda	Hymenoptera	Platygastridae	Oxyscelio	pulveris				http://hol.osu.edu/index.html?id=309300
http://bioguid.osu.edu/xbiod_concepts/309301	http://bioguid.osu.edu/xbiod_names/309301	Oxyscelio quassus	Burks	species	accepted	original name/combination	http://bioguid.osu.edu/xbiod_concepts/309301	Oxyscelio quassus			Animalia	Arthropoda	Hexapoda	Hymenoptera	Platygastridae	Oxyscelio	quassus				http://hol.osu.edu/index.html?id=309301
http://bioguid.osu.edu/xbiod_concepts/309304	http://bioguid.osu.edu/xbiod_names/309304	Oxyscelio teli	Burks	species	accepted	original name/combination	http://bioguid.osu.edu/xbiod_concepts/309304	Oxyscelio teli			Animalia	Arthropoda	Hexapoda	Hymenoptera	Platygastridae	Oxyscelio	teli				http://hol.osu.edu/index.html?id=309304
http://bioguid.osu.edu/xbiod_concepts/309302	http://bioguid.osu.edu/xbiod_names/309302	Oxyscelio xenii	Burks	species	accepted	original name/combination	http://bioguid.osu.edu/xbiod_concepts/309302	Oxyscelio xenii			Animalia	Arthropoda	Hexapoda	Hymenoptera	Platygastridae	Oxyscelio	xenii				http://hol.osu.edu/index.html?id=309302
http://bioguid.osu.edu/xbiod_concepts/4310	http://bioguid.osu.edu/xbiod_names/4310	Oxyscelio bicolor	(Szab�)	species	accepted	subsequent name/combination	http://bioguid.osu.edu/xbiod_concepts/4310	Oxyscelio bicolor			Animalia	Arthropoda	Hexapoda	Hymenoptera	Platygastridae	Oxyscelio	bicolor				http://hol.osu.edu/index.html?id=4310
