# Supplementary material for: Systematics of the parasitic wasp genus Oxyscelio Kieffer (Hymenoptera, Platygastridae s.l.), part III: African fauna
Source: Zookeys. 2016 Feb 17;(565):29–71. doi: 10.3897/zookeys.565.7185 (PMC4820096; doi:10.3897/zookeys.565.7185)
Supplement: Supplementary material 2 — Locality records used in the present paper. [file zookeys-565-029-s002.zip]

Archive with 4 entries (4 files):
- eml.xml
- meta.xml
- occurrence.txt
- occurrence_images.txt
